# Supplementary material for: Comparative Genomics of Non-TNL Disease Resistance Genes from Six Plant Species
Source: Genes (Basel). 2017 Sep 30;8(10):249. doi: 10.3390/genes8100249 (PMC5664099; doi:10.3390/genes8100249)
Supplement: Supplementary file 1 [file genes-08-00249-s001.zip › 8_31_17_SupplementaryDocuments V2/Table S1.xlsx]

## Sheet: Sheet1
Gene	Transcript	Exon Start	Exon End	Gene Start	Gene End	Strand	Rank	CNL Clade
AT1G10920	AT1G10920.1	3644420	3646109	0	1689	-	4	CNL-D
AT1G10920	AT1G10920.1	3646194	3646352	1774	1932	-	3	CNL-D
AT1G10920	AT1G10920.1	3646503	3647386	2083	2966	-	2	CNL-D
AT1G10920	AT1G10920.1	3647655	3647768	3235	3348	-	1	CNL-D
AT1G12210	AT1G12210.1	4140948	4143605	0	2657	+	1	CNL-B
AT1G12220	AT1G12220.2	4144572	4144633	0	61	+	1	CNL-B
AT1G12220	AT1G12220.2	4145009	4147911	437	3339	+	2	CNL-B
AT1G12280	AT1G12280.1	4174875	4177559	0	2684	+	1	CNL-B
AT1G12290	AT1G12290.2	4178359	4181188	0	2829	-	3	CNL-B
AT1G12290	AT1G12290.2	4181853	4181958	3494	3599	-	2	CNL-B
AT1G12290	AT1G12290.2	4182069	4182593	3710	4234	-	1	CNL-B
AT1G15890	AT1G15890.1	5461317	5464223	0	2906	+	1	CNL-B
AT1G33560	AT1G33560.1	12168768	12169731	0	963	+	1	CNL-A
AT1G33560	AT1G33560.1	12169801	12170135	1033	1367	+	2	CNL-A
AT1G33560	AT1G33560.1	12170223	12170578	1455	1810	+	3	CNL-A
AT1G33560	AT1G33560.1	12170651	12170856	1883	2088	+	4	CNL-A
AT1G33560	AT1G33560.1	12171052	12172005	2284	3237	+	5	CNL-A
AT1G50180	AT1G50180.1	18584235	18585117	0	882	+	1	CNL-D
AT1G50180	AT1G50180.1	18585195	18585341	960	1106	+	2	CNL-D
AT1G50180	AT1G50180.1	18585416	18586074	1181	1839	+	3	CNL-D
AT1G50180	AT1G50180.1	18586156	18586371	1921	2136	+	4	CNL-D
AT1G50180	AT1G50180.1	18586468	18587136	2233	2901	+	5	CNL-D
AT1G51480	AT1G51480.1	19090847	19093421	0	2574	-	2	CNL-B
AT1G51480	AT1G51480.1	19094056	19094306	3209	3459	-	1	CNL-B
AT1G53350	AT1G53350.1	19903899	19904769	0	870	+	1	CNL-D
AT1G53350	AT1G53350.1	19904911	19905057	1012	1158	+	2	CNL-D
AT1G53350	AT1G53350.1	19905210	19906840	1311	2941	+	3	CNL-D
AT1G53350	AT1G53350.1	19906946	19906957	3047	3058	+	4	CNL-D
AT1G53350	AT1G53350.1	19907393	19907515	3494	3616	+	5	CNL-D
AT1G58390	AT1G58390.1	21690962	21692661	0	1699	-	4	CNL-D
AT1G58390	AT1G58390.1	21692795	21692941	1833	1979	-	3	CNL-D
AT1G58390	AT1G58390.1	21693015	21693899	2053	2937	-	2	CNL-D
AT1G58390	AT1G58390.1	21694382	21694447	3420	3485	-	1	CNL-D
AT1G58400	AT1G58400.1	21696165	21697870	0	1705	-	3	CNL-D
AT1G58400	AT1G58400.1	21698021	21698137	1856	1972	-	2	CNL-D
AT1G58400	AT1G58400.1	21698239	21699118	2074	2953	-	1	CNL-D
AT1G58410	AT1G58410.1	21701185	21702964	0	1779	-	3	CNL-D
AT1G58410	AT1G58410.1	21703135	21703281	1950	2096	-	2	CNL-D
AT1G58410	AT1G58410.1	21703382	21704255	2197	3070	-	1	CNL-D
AT1G59124	AT1G59124.1	21816443	21816573	0	130	+	1	CNL-D
AT1G59124	AT1G59124.1	21816824	21817708	381	1265	+	2	CNL-D
AT1G59124	AT1G59124.1	21817787	21817933	1344	1490	+	3	CNL-D
AT1G59124	AT1G59124.1	21818022	21819547	1579	3104	+	4	CNL-D
AT1G59124	AT1G59124.1	21819636	21820572	3193	4129	+	5	CNL-D
AT1G59218	AT1G59218.1	21828033	21828139	0	106	+	1	CNL-D
AT1G59218	AT1G59218.1	21828390	21829274	357	1241	+	2	CNL-D
AT1G59218	AT1G59218.1	21829353	21829499	1320	1466	+	3	CNL-D
AT1G59218	AT1G59218.1	21829588	21831852	1555	3819	+	4	CNL-D
AT1G59218	AT1G59218.1	21831964	21832091	3931	4058	+	5	CNL-D
AT1G59218	AT1G59218.1	21832476	21832708	4443	4675	+	6	CNL-D
AT1G59780	AT1G59780.1	21993581	21995301	0	1720	-	3	CNL-D
AT1G59780	AT1G59780.1	21996559	21996699	2978	3118	-	2	CNL-D
AT1G59780	AT1G59780.1	21996833	21997691	3252	4110	-	1	CNL-D
AT1G61180	AT1G61180.2	22551345	22554649	0	3304	+	1	CNL-B
AT1G61190	AT1G61190.1	22557602	22560244	0	2642	+	1	CNL-B
AT1G61190	AT1G61190.1	22560427	22560687	2825	3085	+	2	CNL-B
AT1G61300	AT1G61300.1	22607466	22607716	0	250	-	2	CNL-B
AT1G61300	AT1G61300.1	22607890	22610273	424	2807	-	1	CNL-B
AT1G61310	AT1G61310.1	22613063	22615943	0	2880	+	1	CNL-B
AT1G62630	AT1G62630.1	23185912	23188593	0	2681	+	1	CNL-B
AT1G63350	AT1G63350.1	23494935	23497631	0	2696	+	1	CNL-B
AT1G63360	AT1G63360.1	23499515	23502169	0	2654	+	1	CNL-B
AT3G07040	AT3G07040.1	2225952	2229024	0	3072	+	1	CNL-C
AT3G14460	AT3G14460.1	4851990	4856264	0	4274	+	1	CNL-C
AT3G14470	AT3G14470.1	4857940	4861247	0	3307	+	1	CNL-C
AT3G15700	AT3G15700.1	5320644	5320863	0	219	-	4	CNL-B
AT3G15700	AT3G15700.1	5320999	5321042	355	398	-	3	CNL-B
AT3G15700	AT3G15700.1	5321150	5321488	506	844	-	2	CNL-B
AT3G15700	AT3G15700.1	5321602	5322432	958	1788	-	1	CNL-B
AT3G46530	AT3G46530.1	17130367	17133338	0	2971	+	1	CNL-C
AT3G46710	AT3G46710.1	17206489	17209032	0	2543	+	1	CNL-C
AT3G46730	AT3G46730.1	17213069	17215612	0	2543	+	1	CNL-C
AT3G50950	AT3G50950.1	18935674	18935887	0	213	+	1	CNL-C
AT3G50950	AT3G50950.1	18936116	18938799	442	3125	+	2	CNL-C
AT4G10780	AT4G10780.1	6634779	6637457	0	2678	+	1	CNL-B
AT4G14610	AT4G14610.1	8380848	8383496	0	2648	+	1	CNL-B
AT4G19050	AT4G19050.1	10439984	10440165	0	181	-	3	CNL-A
AT4G19050	AT4G19050.1	10440245	10443788	261	3804	-	2	CNL-A
AT4G19050	AT4G19050.1	10444038	10444121	4054	4137	-	1	CNL-A
AT4G26090	AT4G26090.1	13224338	13227872	0	3534	+	1	CNL-B
AT4G27190	AT4G27190.1	13620977	13623934	0	2957	+	1	CNL-B
AT4G27220	AT4G27220.1	13633953	13636712	0	2759	+	1	CNL-B
AT4G33300	AT4G33300.2	16050456	16050737	0	281	-	7	CNL-A
AT4G33300	AT4G33300.2	16051136	16051991	680	1535	-	6	CNL-A
AT4G33300	AT4G33300.2	16052090	16052295	1634	1839	-	5	CNL-A
AT4G33300	AT4G33300.2	16052383	16052738	1927	2282	-	4	CNL-A
AT4G33300	AT4G33300.2	16052819	16053195	2363	2739	-	3	CNL-A
AT4G33300	AT4G33300.2	16053324	16054149	2868	3693	-	2	CNL-A
AT4G33300	AT4G33300.2	16056287	16056526	5831	6070	-	1	CNL-A
AT5G04720	AT5G04720.1	1360712	1361429	0	717	+	1	CNL-A
AT5G04720	AT5G04720.1	1361628	1361989	916	1277	+	2	CNL-A
AT5G04720	AT5G04720.1	1362078	1362433	1366	1721	+	3	CNL-A
AT5G04720	AT5G04720.1	1362536	1362741	1824	2029	+	4	CNL-A
AT5G04720	AT5G04720.1	1362836	1363884	2124	3172	+	5	CNL-A
AT5G05400	AT5G05400.1	1597745	1600369	0	2624	+	1	CNL-B
AT5G35450	AT5G35450.1	13667686	13668679	0	993	+	1	CNL-D
AT5G35450	AT5G35450.1	13668757	13668900	1071	1214	+	2	CNL-D
AT5G35450	AT5G35450.1	13668995	13670695	1309	3009	+	3	CNL-D
AT5G35450	AT5G35450.1	13670793	13671184	3107	3498	+	4	CNL-D
AT5G43470	AT5G43470.2	17462547	17462997	0	450	-	6	CNL-D
AT5G43470	AT5G43470.2	17463127	17464832	580	2285	-	5	CNL-D
AT5G43470	AT5G43470.2	17465506	17465652	2959	3105	-	4	CNL-D
AT5G43470	AT5G43470.2	17465782	17466722	3235	4175	-	3	CNL-D
AT5G43470	AT5G43470.2	17466940	17467015	4393	4468	-	2	CNL-D
AT5G43470	AT5G43470.2	17467402	17467448	4855	4901	-	1	CNL-D
AT5G43730	AT5G43730.1	17560179	17562929	0	2750	+	1	CNL-B
AT5G43740	AT5G43740.1	17564738	17564800	0	62	+	1	CNL-B
AT5G43740	AT5G43740.1	17566000	17568802	1262	4064	+	2	CNL-B
AT5G47250	AT5G47250.1	19185794	19188745	0	2951	+	1	CNL-B
AT5G47260	AT5G47260.1	19189411	19191989	0	2578	+	1	CNL-B
AT5G47260	AT5G47260.1	19192249	19192516	2838	3105	+	2	CNL-B
AT5G47280	AT5G47280.1	19193157	19193265	0	108	+	1	CNL-A
AT5G47280	AT5G47280.1	19193535	19193905	378	748	+	2	CNL-A
AT5G47280	AT5G47280.1	19193988	19194343	831	1186	+	3	CNL-A
AT5G47280	AT5G47280.1	19194437	19194642	1280	1485	+	4	CNL-A
AT5G47280	AT5G47280.1	19194730	19195559	1573	2402	+	5	CNL-A
AT5G48620	AT5G48620.1	19716476	19716609	0	133	+	1	CNL-D
AT5G48620	AT5G48620.1	19716997	19718282	521	1806	+	2	CNL-D
AT5G48620	AT5G48620.1	19718410	19718556	1934	2080	+	3	CNL-D
AT5G48620	AT5G48620.1	19719230	19721452	2754	4976	+	4	CNL-D
AT5G63020	AT5G63020.1	25283063	25283299	0	236	-	2	CNL-B
AT5G63020	AT5G63020.1	25283384	25286002	321	2939	-	1	CNL-B
AT5G66630	AT5G66630.1	26592648	26593365	0	717	+	1	CNL-A
AT5G66630	AT5G66630.1	26593449	26593836	801	1188	+	2	CNL-A
AT5G66630	AT5G66630.1	26593930	26594062	1282	1414	+	3	CNL-A
AT5G66630	AT5G66630.1	26594172	26594243	1524	1595	+	4	CNL-A
AT5G66630	AT5G66630.1	26594318	26594416	1670	1768	+	5	CNL-A
AT5G66630	AT5G66630.1	26594569	26594772	1921	2124	+	6	CNL-A
AT5G66630	AT5G66630.1	26594860	26594922	2212	2274	+	7	CNL-A
AT5G66630	AT5G66630.1	26595003	26595121	2355	2473	+	8	CNL-A
AT5G66630	AT5G66630.1	26595210	26595268	2562	2620	+	9	CNL-A
AT5G66630	AT5G66630.1	26595366	26595922	2718	3274	+	10	CNL-A
AT5G66900	AT5G66900.1	26714764	26715763	0	999	-	5	CNL-A
AT5G66900	AT5G66900.1	26715880	26716076	1116	1312	-	4	CNL-A
AT5G66900	AT5G66900.1	26716159	26716511	1395	1747	-	3	CNL-A
AT5G66900	AT5G66900.1	26716621	26717024	1857	2260	-	2	CNL-A
AT5G66900	AT5G66900.1	26717115	26717788	2351	3024	-	1	CNL-A
AT5G66910	AT5G66910.1	26718232	26719170	0	938	-	5	CNL-A
AT5G66910	AT5G66910.1	26719251	26719450	1019	1218	-	4	CNL-A
AT5G66910	AT5G66910.1	26719545	26719906	1313	1674	-	3	CNL-A
AT5G66910	AT5G66910.1	26719998	26720401	1766	2169	-	2	CNL-A
AT5G66910	AT5G66910.1	26720485	26721256	2253	3024	-	1	CNL-A
GLYMA01G01400	GLYMA01G01400.1	1018234	1021659	0	3425	+	1	CNL-C
GLYMA01G01420	GLYMA01G01420.1	1028983	1029551	0	568	+	1	CNL-C
GLYMA01G01420	GLYMA01G01420.1	1030584	1033386	1601	4403	+	2	CNL-C
GLYMA01G03964	GLYMA01G03964.1	3433092	3434342	0	1250	-	4	CNL-C
GLYMA01G03964	GLYMA01G03964.1	3434760	3435059	1668	1967	-	3	CNL-C
GLYMA01G03964	GLYMA01G03964.1	3435212	3436274	2120	3182	-	2	CNL-C
GLYMA01G03964	GLYMA01G03964.1	3436530	3436594	3438	3502	-	1	CNL-C
GLYMA01G04200	GLYMA01G04200.2	3671723	3675036	0	3313	+	1	CNL-C
GLYMA01G04200	GLYMA01G04200.2	3675718	3676091	3995	4368	+	2	CNL-C
GLYMA01G08640	GLYMA01G08640.1	10086674	10089476	0	2802	+	1	CNL-C
GLYMA01G08640	GLYMA01G08640.1	10089713	10089923	3039	3249	+	2	CNL-C
GLYMA01G08640	GLYMA01G08640.1	10090039	10090178	3365	3504	+	3	CNL-C
GLYMA01G08640	GLYMA01G08640.1	10090256	10090352	3582	3678	+	4	CNL-C
GLYMA01G08640	GLYMA01G08640.1	10090864	10090959	4190	4285	+	5	CNL-C
GLYMA01G08640	GLYMA01G08640.1	10091092	10091216	4418	4542	+	6	CNL-C
GLYMA01G08640	GLYMA01G08640.1	10091340	10091927	4666	5253	+	7	CNL-C
GLYMA01G10254	GLYMA01G10254.1	13309390	13310112	0	722	-	8	CNL-B
GLYMA01G10254	GLYMA01G10254.1	13310408	13311223	1018	1833	-	7	CNL-B
GLYMA01G10254	GLYMA01G10254.1	13311402	13312112	2012	2722	-	6	CNL-B
GLYMA01G10254	GLYMA01G10254.1	13312224	13312457	2834	3067	-	5	CNL-B
GLYMA01G10254	GLYMA01G10254.1	13312638	13313465	3248	4075	-	4	CNL-B
GLYMA01G10254	GLYMA01G10254.1	13313538	13314025	4148	4635	-	3	CNL-B
GLYMA01G10254	GLYMA01G10254.1	13314148	13315745	4758	6355	-	2	CNL-B
GLYMA01G10254	GLYMA01G10254.1	13321318	13321481	11928	12091	-	1	CNL-B
GLYMA01G35120	GLYMA01G35120.2	47680345	47680701	0	356	+	1	CNL-C
GLYMA01G35120	GLYMA01G35120.2	47680738	47681007	393	662	+	2	CNL-C
GLYMA01G35120	GLYMA01G35120.2	47681033	47681973	688	1628	+	3	CNL-C
GLYMA01G35120	GLYMA01G35120.2	47681994	47682147	1649	1802	+	4	CNL-C
GLYMA01G35120	GLYMA01G35120.2	47682305	47682544	1960	2199	+	5	CNL-C
GLYMA01G37620	GLYMA01G37620.3	49949014	49951899	0	2885	+	1	CNL-C
GLYMA01G37620	GLYMA01G37620.3	49951996	49952809	2982	3795	+	2	CNL-C
GLYMA01G39000	GLYMA01G39000.1	50968055	50968709	0	654	+	1	CNL-A
GLYMA01G39000	GLYMA01G39000.1	50968899	50969308	844	1253	+	2	CNL-A
GLYMA01G39000	GLYMA01G39000.1	50969387	50969754	1332	1699	+	3	CNL-A
GLYMA01G39000	GLYMA01G39000.1	50969952	50970217	1897	2162	+	4	CNL-A
GLYMA01G39000	GLYMA01G39000.1	50970537	50971842	2482	3787	+	5	CNL-A
GLYMA01G39010	GLYMA01G39010.1	50973226	50974169	0	943	+	1	CNL-A
GLYMA01G39010	GLYMA01G39010.1	50974671	50975074	1445	1848	+	2	CNL-A
GLYMA01G39010	GLYMA01G39010.1	50975258	50975628	2032	2402	+	3	CNL-A
GLYMA01G39010	GLYMA01G39010.1	50976458	50976729	3232	3503	+	4	CNL-A
GLYMA01G39010	GLYMA01G39010.1	50976934	50978011	3708	4785	+	5	CNL-A
GLYMA02G03010	GLYMA02G03010.2	2306056	2306123	0	67	-	3	CNL-C
GLYMA02G03010	GLYMA02G03010.2	2308432	2310288	2376	4232	-	2	CNL-C
GLYMA02G03010	GLYMA02G03010.2	2310409	2310688	4353	4632	-	1	CNL-C
GLYMA02G03520	GLYMA02G03520.1	2771970	2772418	0	448	-	2	CNL-C
GLYMA02G03520	GLYMA02G03520.1	2773088	2776268	1118	4298	-	1	CNL-C
GLYMA02G32030	GLYMA02G32030.2	35236603	35237005	0	402	-	4	CNL-C
GLYMA02G32030	GLYMA02G32030.2	35237090	35237158	487	555	-	3	CNL-C
GLYMA02G32030	GLYMA02G32030.2	35237893	35238063	1290	1460	-	2	CNL-C
GLYMA02G32030	GLYMA02G32030.2	35238831	35241482	2228	4879	-	1	CNL-C
GLYMA03G04030	GLYMA03G04030.2	3991872	3992207	0	335	-	3	CNL-C
GLYMA03G04030	GLYMA03G04030.2	3992362	3992433	490	561	-	2	CNL-C
GLYMA03G04030	GLYMA03G04030.2	3992574	3996475	702	4603	-	1	CNL-C
GLYMA03G04080	GLYMA03G04080.2	4035138	4035663	0	525	-	3	CNL-C
GLYMA03G04080	GLYMA03G04080.2	4036030	4036201	892	1063	-	2	CNL-C
GLYMA03G04080	GLYMA03G04080.2	4037244	4041387	2106	6249	-	1	CNL-C
GLYMA03G04100	GLYMA03G04100.3	4075016	4075339	0	323	-	3	CNL-C
GLYMA03G04100	GLYMA03G04100.3	4075492	4075590	476	574	-	2	CNL-C
GLYMA03G04100	GLYMA03G04100.3	4075733	4079699	717	4683	-	1	CNL-C
GLYMA03G04140	GLYMA03G04140.1	4154349	4154681	0	332	-	3	CNL-C
GLYMA03G04140	GLYMA03G04140.1	4154834	4154932	485	583	-	2	CNL-C
GLYMA03G04140	GLYMA03G04140.1	4155075	4159039	726	4690	-	1	CNL-C
GLYMA03G04180	GLYMA03G04180.2	4176524	4177566	0	1042	-	4	CNL-C
GLYMA03G04180	GLYMA03G04180.2	4177739	4178238	1215	1714	-	3	CNL-C
GLYMA03G04180	GLYMA03G04180.2	4178276	4179740	1752	3216	-	2	CNL-C
GLYMA03G04180	GLYMA03G04180.2	4179810	4180146	3286	3622	-	1	CNL-C
GLYMA03G04200	GLYMA03G04200.1	4250529	4250747	0	218	-	3	CNL-C
GLYMA03G04200	GLYMA03G04200.1	4250813	4250935	284	406	-	2	CNL-C
GLYMA03G04200	GLYMA03G04200.1	4254479	4257697	3950	7168	-	1	CNL-C
GLYMA03G04300	GLYMA03G04300.1	4389879	4390269	0	390	-	3	CNL-C
GLYMA03G04300	GLYMA03G04300.1	4390422	4390493	543	614	-	2	CNL-C
GLYMA03G04300	GLYMA03G04300.1	4390636	4394642	757	4763	-	1	CNL-C
GLYMA03G04530	GLYMA03G04530.1	4706794	4710772	0	3978	+	1	CNL-C
GLYMA03G04530	GLYMA03G04530.1	4710913	4711011	4119	4217	+	2	CNL-C
GLYMA03G04530	GLYMA03G04530.1	4711099	4711492	4305	4698	+	3	CNL-C
GLYMA03G04560	GLYMA03G04560.2	4732588	4732833	0	245	+	1	CNL-C
GLYMA03G04560	GLYMA03G04560.2	4732921	4736588	333	4000	+	2	CNL-C
GLYMA03G04560	GLYMA03G04560.2	4736758	4737220	4170	4632	+	3	CNL-C
GLYMA03G04590	GLYMA03G04590.3	4757597	4761473	0	3876	+	1	CNL-C
GLYMA03G04590	GLYMA03G04590.3	4761616	4761712	4019	4115	+	2	CNL-C
GLYMA03G04590	GLYMA03G04590.3	4763961	4764753	6364	7156	+	3	CNL-C
GLYMA03G04780	GLYMA03G04780.1	4981933	4985911	0	3978	+	1	CNL-C
GLYMA03G04780	GLYMA03G04780.1	4986054	4986125	4121	4192	+	2	CNL-C
GLYMA03G04780	GLYMA03G04780.1	4986278	4986668	4345	4735	+	3	CNL-C
GLYMA03G04810	GLYMA03G04810.1	5009494	5013546	0	4052	+	1	CNL-C
GLYMA03G04810	GLYMA03G04810.1	5013689	5013787	4195	4293	+	2	CNL-C
GLYMA03G04810	GLYMA03G04810.1	5013940	5014239	4446	4745	+	3	CNL-C
GLYMA03G05260	GLYMA03G05260.2	5540161	5541417	0	1256	+	1	CNL-C
GLYMA03G05260	GLYMA03G05260.2	5542680	5543449	2519	3288	+	2	CNL-C
GLYMA03G05260	GLYMA03G05260.2	5543579	5543660	3418	3499	+	3	CNL-C
GLYMA03G05260	GLYMA03G05260.2	5543693	5543846	3532	3685	+	4	CNL-C
GLYMA03G05260	GLYMA03G05260.2	5545310	5545317	5149	5156	+	5	CNL-C
GLYMA03G05351	GLYMA03G05351.1	5612836	5616684	0	3848	+	1	CNL-C
GLYMA03G05351	GLYMA03G05351.1	5616956	5617200	4120	4364	+	2	CNL-C
GLYMA03G05351	GLYMA03G05351.1	5617753	5617885	4917	5049	+	3	CNL-C
GLYMA03G05351	GLYMA03G05351.1	5618877	5619155	6041	6319	+	4	CNL-C
GLYMA03G05351	GLYMA03G05351.1	5619285	5619402	6449	6566	+	5	CNL-C
GLYMA03G05351	GLYMA03G05351.1	5619915	5620116	7079	7280	+	6	CNL-C
GLYMA03G05351	GLYMA03G05351.1	5620678	5621428	7842	8592	+	7	CNL-C
GLYMA03G05370	GLYMA03G05370.1	5627504	5630741	0	3237	+	1	CNL-C
GLYMA03G05370	GLYMA03G05370.1	5630786	5631234	3282	3730	+	2	CNL-C
GLYMA03G05420	GLYMA03G05420.1	5680885	5684822	0	3937	+	1	CNL-C
GLYMA03G05420	GLYMA03G05420.1	5685094	5685338	4209	4453	+	2	CNL-C
GLYMA03G05420	GLYMA03G05420.1	5685899	5685956	5014	5071	+	3	CNL-C
GLYMA03G05550	GLYMA03G05550.1	5855713	5856008	0	295	-	8	CNL-C
GLYMA03G05550	GLYMA03G05550.1	5856238	5856364	525	651	-	7	CNL-C
GLYMA03G05550	GLYMA03G05550.1	5856994	5857204	1281	1491	-	6	CNL-C
GLYMA03G05550	GLYMA03G05550.1	5857282	5857495	1569	1782	-	5	CNL-C
GLYMA03G05550	GLYMA03G05550.1	5857598	5857668	1885	1955	-	4	CNL-C
GLYMA03G05550	GLYMA03G05550.1	5857817	5857923	2104	2210	-	3	CNL-C
GLYMA03G05550	GLYMA03G05550.1	5858342	5858437	2629	2724	-	2	CNL-C
GLYMA03G05550	GLYMA03G05550.1	5858636	5862722	2923	7009	-	1	CNL-C
GLYMA03G05640	GLYMA03G05640.1	5975888	5977737	0	1849	+	1	CNL-C
GLYMA03G05640	GLYMA03G05640.1	5977822	5979483	1934	3595	+	2	CNL-C
GLYMA03G05640	GLYMA03G05640.1	5979553	5979734	3665	3846	+	3	CNL-C
GLYMA03G05772	GLYMA03G05772.1	6102689	6105784	0	3095	+	1	CNL-C
GLYMA03G07091	GLYMA03G07091.1	7332866	7333153	0	287	-	4	CNL-C
GLYMA03G07091	GLYMA03G07091.1	7333833	7334919	967	2053	-	3	CNL-C
GLYMA03G07091	GLYMA03G07091.1	7335013	7335044	2147	2178	-	2	CNL-C
GLYMA03G07091	GLYMA03G07091.1	7335388	7335624	2522	2758	-	1	CNL-C
GLYMA03G14904	GLYMA03G14904.1	19156322	19160182	0	3860	+	1	CNL-C
GLYMA03G14904	GLYMA03G14904.1	19160722	19160821	4400	4499	+	2	CNL-C
GLYMA03G14904	GLYMA03G14904.1	19161281	19161416	4959	5094	+	3	CNL-C
GLYMA03G14904	GLYMA03G14904.1	19161774	19161837	5452	5515	+	4	CNL-C
GLYMA03G14904	GLYMA03G14904.1	19162139	19162331	5817	6009	+	5	CNL-C
GLYMA03G14904	GLYMA03G14904.1	19163222	19163292	6900	6970	+	6	CNL-C
GLYMA03G14904	GLYMA03G14904.1	19163403	19163744	7081	7422	+	7	CNL-C
GLYMA03G29370	GLYMA03G29370.2	37363977	37367228	0	3251	+	1	CNL-C
GLYMA04G29220	GLYMA04G29220.4	33295501	33295774	0	273	-	3	CNL-C
GLYMA04G29220	GLYMA04G29220.4	33304492	33307355	8991	11854	-	2	CNL-C
GLYMA04G29220	GLYMA04G29220.4	33307988	33308038	12487	12537	-	1	CNL-C
GLYMA05G08621	GLYMA05G08621.1	8462753	8463357	0	604	-	5	CNL-C
GLYMA05G08621	GLYMA05G08621.1	8463414	8463552	661	799	-	4	CNL-C
GLYMA05G08621	GLYMA05G08621.1	8463615	8464355	862	1602	-	3	CNL-C
GLYMA05G08621	GLYMA05G08621.1	8464468	8464588	1715	1835	-	2	CNL-C
GLYMA05G08621	GLYMA05G08621.1	8464763	8464947	2010	2194	-	1	CNL-C
GLYMA05G09440	GLYMA05G09440.1	9226395	9226918	0	523	+	1	CNL-A
GLYMA05G09440	GLYMA05G09440.1	9227888	9227952	1493	1557	+	2	CNL-A
GLYMA05G09440	GLYMA05G09440.1	9228257	9228916	1862	2521	+	3	CNL-A
GLYMA05G09440	GLYMA05G09440.1	9229447	9229850	3052	3455	+	4	CNL-A
GLYMA05G09440	GLYMA05G09440.1	9230050	9230411	3655	4016	+	5	CNL-A
GLYMA05G09440	GLYMA05G09440.1	9230751	9231004	4356	4609	+	6	CNL-A
GLYMA05G09440	GLYMA05G09440.1	9231127	9232342	4732	5947	+	7	CNL-A
GLYMA05G17460	GLYMA05G17460.1	20185057	20185417	0	360	+	1	CNL-A
GLYMA05G17460	GLYMA05G17460.1	20185536	20186195	479	1138	+	2	CNL-A
GLYMA05G17460	GLYMA05G17460.1	20186965	20187368	1908	2311	+	3	CNL-A
GLYMA05G17460	GLYMA05G17460.1	20187766	20188124	2709	3067	+	4	CNL-A
GLYMA05G17460	GLYMA05G17460.1	20188754	20188980	3697	3923	+	5	CNL-A
GLYMA05G17460	GLYMA05G17460.1	20189095	20190951	4038	5894	+	6	CNL-A
GLYMA06G17560	GLYMA06G17560.1	13921329	13921954	0	625	-	2	CNL-C
GLYMA06G17560	GLYMA06G17560.1	13922351	13925235	1022	3906	-	1	CNL-C
GLYMA06G39725	GLYMA06G39725.1	42532630	42535333	0	2703	+	1	CNL-C
GLYMA06G39725	GLYMA06G39725.1	42535388	42535657	2758	3027	+	2	CNL-C
GLYMA06G39725	GLYMA06G39725.1	42535699	42536339	3069	3709	+	3	CNL-C
GLYMA06G39990	GLYMA06G39990.1	43040550	43040578	0	28	-	5	CNL-B
GLYMA06G39990	GLYMA06G39990.1	43040694	43041474	144	924	-	4	CNL-B
GLYMA06G39990	GLYMA06G39990.1	43041572	43041844	1022	1294	-	3	CNL-B
GLYMA06G39990	GLYMA06G39990.1	43042211	43043367	1661	2817	-	2	CNL-B
GLYMA06G39990	GLYMA06G39990.1	43043412	43044987	2862	4437	-	1	CNL-B
GLYMA06G46800	GLYMA06G46800.3	49360169	49360457	0	288	-	3	CNL-C
GLYMA06G46800	GLYMA06G46800.3	49361342	49361460	1173	1291	-	2	CNL-C
GLYMA06G46800	GLYMA06G46800.3	49361598	49364517	1429	4348	-	1	CNL-C
GLYMA06G46810	GLYMA06G46810.1	49369736	49370258	0	522	-	6	CNL-C
GLYMA06G46810	GLYMA06G46810.1	49370450	49373360	714	3624	-	5	CNL-C
GLYMA06G46810	GLYMA06G46810.1	49373816	49374190	4080	4454	-	4	CNL-C
GLYMA06G46810	GLYMA06G46810.1	49375389	49375529	5653	5793	-	3	CNL-C
GLYMA06G46810	GLYMA06G46810.1	49375615	49376221	5879	6485	-	2	CNL-C
GLYMA06G46810	GLYMA06G46810.1	49382376	49383270	12640	13534	-	1	CNL-C
GLYMA06G46830	GLYMA06G46830.1	49377442	49380446	0	3004	+	1	CNL-C
GLYMA06G46830	GLYMA06G46830.1	49380892	49381368	3450	3926	+	2	CNL-C
GLYMA06G47370	GLYMA06G47370.2	49842355	49842577	0	222	-	8	CNL-C
GLYMA06G47370	GLYMA06G47370.2	49842732	49842879	377	524	-	7	CNL-C
GLYMA06G47370	GLYMA06G47370.2	49842948	49843071	593	716	-	6	CNL-C
GLYMA06G47370	GLYMA06G47370.2	49843109	49843703	754	1348	-	5	CNL-C
GLYMA06G47370	GLYMA06G47370.2	49843750	49843917	1395	1562	-	4	CNL-C
GLYMA06G47370	GLYMA06G47370.2	49843986	49844714	1631	2359	-	3	CNL-C
GLYMA06G47370	GLYMA06G47370.2	49844761	49844828	2406	2473	-	2	CNL-C
GLYMA06G47370	GLYMA06G47370.2	49844867	49845136	2512	2781	-	1	CNL-C
GLYMA06G47620	GLYMA06G47620.2	50011887	50012120	0	233	-	6	CNL-B
GLYMA06G47620	GLYMA06G47620.2	50012169	50012398	282	511	-	5	CNL-B
GLYMA06G47620	GLYMA06G47620.2	50012487	50012582	600	695	-	4	CNL-B
GLYMA06G47620	GLYMA06G47620.2	50012623	50013073	736	1186	-	3	CNL-B
GLYMA06G47620	GLYMA06G47620.2	50013137	50014480	1250	2593	-	2	CNL-B
GLYMA06G47620	GLYMA06G47620.2	50014528	50014746	2641	2859	-	1	CNL-B
GLYMA06G47650	GLYMA06G47650.1	50045310	50046540	0	1230	+	1	CNL-C
GLYMA06G47650	GLYMA06G47650.1	50046701	50046701	1391	1391	+	2	CNL-C
GLYMA06G47650	GLYMA06G47650.1	50046731	50047386	1421	2076	+	3	CNL-C
GLYMA06G47650	GLYMA06G47650.1	50047418	50047905	2108	2595	+	4	CNL-C
GLYMA06G47650	GLYMA06G47650.1	50047951	50048509	2641	3199	+	5	CNL-C
GLYMA06G47650	GLYMA06G47650.1	50048609	50048694	3299	3384	+	6	CNL-C
GLYMA07G00991	GLYMA07G00991.2	570030	571098	0	1068	-	9	CNL-C
GLYMA07G00991	GLYMA07G00991.2	571285	571347	1255	1317	-	8	CNL-C
GLYMA07G00991	GLYMA07G00991.2	571552	571620	1522	1590	-	7	CNL-C
GLYMA07G00991	GLYMA07G00991.2	571701	571838	1671	1808	-	6	CNL-C
GLYMA07G00991	GLYMA07G00991.2	571952	572061	1922	2031	-	5	CNL-C
GLYMA07G00991	GLYMA07G00991.2	572661	574188	2631	4158	-	4	CNL-C
GLYMA07G00991	GLYMA07G00991.2	574268	574574	4238	4544	-	3	CNL-C
GLYMA07G00991	GLYMA07G00991.2	574673	575744	4643	5714	-	2	CNL-C
GLYMA07G00991	GLYMA07G00991.2	576982	577382	6952	7352	-	1	CNL-C
GLYMA07G06866	GLYMA07G06866.1	5528950	5530048	0	1098	-	11	CNL-B
GLYMA07G06866	GLYMA07G06866.1	5530667	5531125	1717	2175	-	10	CNL-B
GLYMA07G06866	GLYMA07G06866.1	5532728	5533435	3778	4485	-	9	CNL-B
GLYMA07G06866	GLYMA07G06866.1	5533708	5534244	4758	5294	-	8	CNL-B
GLYMA07G06866	GLYMA07G06866.1	5537185	5537991	8235	9041	-	7	CNL-B
GLYMA07G06866	GLYMA07G06866.1	5538562	5539278	9612	10328	-	6	CNL-B
GLYMA07G06866	GLYMA07G06866.1	5539382	5539633	10432	10683	-	5	CNL-B
GLYMA07G06866	GLYMA07G06866.1	5539729	5542646	10779	13696	-	4	CNL-B
GLYMA07G06866	GLYMA07G06866.1	5545322	5545505	16372	16555	-	3	CNL-B
GLYMA07G06866	GLYMA07G06866.1	5545687	5545756	16737	16806	-	2	CNL-B
GLYMA07G06866	GLYMA07G06866.1	5545840	5546119	16890	17169	-	1	CNL-B
GLYMA07G06914	GLYMA07G06914.2	5560550	5560554	0	4	-	9	CNL-B
GLYMA07G06914	GLYMA07G06914.2	5562798	5563512	2248	2962	-	8	CNL-B
GLYMA07G06914	GLYMA07G06914.2	5564143	5564811	3593	4261	-	7	CNL-B
GLYMA07G06914	GLYMA07G06914.2	5567766	5568533	7216	7983	-	6	CNL-B
GLYMA07G06914	GLYMA07G06914.2	5569094	5569810	8544	9260	-	5	CNL-B
GLYMA07G06914	GLYMA07G06914.2	5569914	5570165	9364	9615	-	4	CNL-B
GLYMA07G06914	GLYMA07G06914.2	5570261	5573160	9711	12610	-	3	CNL-B
GLYMA07G06914	GLYMA07G06914.2	5577923	5578069	17373	17519	-	2	CNL-B
GLYMA07G06914	GLYMA07G06914.2	5578305	5578663	17755	18113	-	1	CNL-B
GLYMA07G07015	GLYMA07G07015.1	5646558	5646647	0	89	+	1	CNL-B
GLYMA07G07015	GLYMA07G07015.1	5646935	5647103	377	545	+	2	CNL-B
GLYMA07G07015	GLYMA07G07015.1	5653376	5656299	6818	9741	+	3	CNL-B
GLYMA07G07015	GLYMA07G07015.1	5656395	5656646	9837	10088	+	4	CNL-B
GLYMA07G07015	GLYMA07G07015.1	5656750	5657466	10192	10908	+	5	CNL-B
GLYMA07G07015	GLYMA07G07015.1	5658182	5658988	11624	12430	+	6	CNL-B
GLYMA07G07015	GLYMA07G07015.1	5662136	5662798	15578	16240	+	7	CNL-B
GLYMA07G07015	GLYMA07G07015.1	5663181	5663954	16623	17396	+	8	CNL-B
GLYMA07G07015	GLYMA07G07015.1	5665564	5666028	19006	19470	+	9	CNL-B
GLYMA07G07015	GLYMA07G07015.1	5666649	5667468	20091	20910	+	10	CNL-B
GLYMA07G07015	GLYMA07G07015.1	5667659	5667998	21101	21440	+	11	CNL-B
GLYMA07G07075	GLYMA07G07075.2	5689135	5689322	0	187	+	1	CNL-B
GLYMA07G07075	GLYMA07G07075.2	5691106	5691194	1971	2059	+	2	CNL-B
GLYMA07G07075	GLYMA07G07075.2	5696928	5699909	7793	10774	+	3	CNL-B
GLYMA07G07075	GLYMA07G07075.2	5700005	5700256	10870	11121	+	4	CNL-B
GLYMA07G07075	GLYMA07G07075.2	5700360	5701073	11225	11938	+	5	CNL-B
GLYMA07G07075	GLYMA07G07075.2	5701537	5702346	12402	13211	+	6	CNL-B
GLYMA07G07075	GLYMA07G07075.2	5704931	5705581	15796	16446	+	7	CNL-B
GLYMA07G07075	GLYMA07G07075.2	5706371	5707213	17236	18078	+	8	CNL-B
GLYMA07G07075	GLYMA07G07075.2	5711510	5711968	22375	22833	+	9	CNL-B
GLYMA07G07075	GLYMA07G07075.2	5712559	5713577	23424	24442	+	10	CNL-B
GLYMA07G07100	GLYMA07G07100.4	5717035	5717576	0	541	+	1	CNL-B
GLYMA07G07100	GLYMA07G07100.4	5717664	5717739	629	704	+	2	CNL-B
GLYMA07G07100	GLYMA07G07100.4	5723649	5726578	6614	9543	+	3	CNL-B
GLYMA07G07100	GLYMA07G07100.4	5726674	5726925	9639	9890	+	4	CNL-B
GLYMA07G07100	GLYMA07G07100.4	5727029	5727745	9994	10710	+	5	CNL-B
GLYMA07G07100	GLYMA07G07100.4	5728037	5728843	11002	11808	+	6	CNL-B
GLYMA07G07100	GLYMA07G07100.4	5731792	5732346	14757	15311	+	7	CNL-B
GLYMA07G07100	GLYMA07G07100.4	5732975	5733808	15940	16773	+	8	CNL-B
GLYMA07G07100	GLYMA07G07100.4	5735385	5735849	18350	18814	+	9	CNL-B
GLYMA07G07100	GLYMA07G07100.4	5736468	5737298	19433	20263	+	10	CNL-B
GLYMA07G07100	GLYMA07G07100.4	5737561	5737954	20526	20919	+	11	CNL-B
GLYMA07G07110	GLYMA07G07110.1	5756107	5756347	0	240	+	1	CNL-B
GLYMA07G07110	GLYMA07G07110.1	5756433	5756507	326	400	+	2	CNL-B
GLYMA07G07110	GLYMA07G07110.1	5756750	5756883	643	776	+	3	CNL-B
GLYMA07G07110	GLYMA07G07110.1	5762321	5762396	6214	6289	+	4	CNL-B
GLYMA07G07110	GLYMA07G07110.1	5762631	5762731	6524	6624	+	5	CNL-B
GLYMA07G07110	GLYMA07G07110.1	5765107	5768036	9000	11929	+	6	CNL-B
GLYMA07G07110	GLYMA07G07110.1	5768132	5768383	12025	12276	+	7	CNL-B
GLYMA07G07110	GLYMA07G07110.1	5768487	5769203	12380	13096	+	8	CNL-B
GLYMA07G07110	GLYMA07G07110.1	5769531	5770337	13424	14230	+	9	CNL-B
GLYMA07G07110	GLYMA07G07110.1	5773440	5774078	17333	17971	+	10	CNL-B
GLYMA07G07110	GLYMA07G07110.1	5774508	5775320	18401	19213	+	11	CNL-B
GLYMA07G07110	GLYMA07G07110.1	5776952	5777416	20845	21309	+	12	CNL-B
GLYMA07G07110	GLYMA07G07110.1	5778084	5778894	21977	22787	+	13	CNL-B
GLYMA07G07110	GLYMA07G07110.1	5779094	5779579	22987	23472	+	14	CNL-B
GLYMA07G07150	GLYMA07G07150.4	5840198	5840735	0	537	+	1	CNL-B
GLYMA07G07150	GLYMA07G07150.4	5840824	5840899	626	701	+	2	CNL-B
GLYMA07G07150	GLYMA07G07150.4	5846933	5849883	6735	9685	+	3	CNL-B
GLYMA07G07150	GLYMA07G07150.4	5849979	5850230	9781	10032	+	4	CNL-B
GLYMA07G07150	GLYMA07G07150.4	5850334	5851050	10136	10852	+	5	CNL-B
GLYMA07G07150	GLYMA07G07150.4	5851351	5852160	11153	11962	+	6	CNL-B
GLYMA07G07150	GLYMA07G07150.4	5854714	5855370	14516	15172	+	7	CNL-B
GLYMA07G07150	GLYMA07G07150.4	5855821	5856627	15623	16429	+	8	CNL-B
GLYMA07G07150	GLYMA07G07150.4	5858338	5858781	18140	18583	+	9	CNL-B
GLYMA07G07150	GLYMA07G07150.4	5859271	5860089	19073	19891	+	10	CNL-B
GLYMA07G07150	GLYMA07G07150.4	5860399	5860745	20201	20547	+	11	CNL-B
GLYMA07G08445	GLYMA07G08445.1	7040622	7040971	0	349	+	1	CNL-B
GLYMA07G08445	GLYMA07G08445.1	7048041	7050992	7419	10370	+	2	CNL-B
GLYMA07G08445	GLYMA07G08445.1	7051196	7051441	10574	10819	+	3	CNL-B
GLYMA07G08445	GLYMA07G08445.1	7053822	7054502	13200	13880	+	4	CNL-B
GLYMA07G08445	GLYMA07G08445.1	7054627	7055451	14005	14829	+	5	CNL-B
GLYMA07G08445	GLYMA07G08445.1	7057769	7058464	17147	17842	+	6	CNL-B
GLYMA07G08445	GLYMA07G08445.1	7058567	7059418	17945	18796	+	7	CNL-B
GLYMA07G08445	GLYMA07G08445.1	7061477	7062034	20855	21412	+	8	CNL-B
GLYMA07G08445	GLYMA07G08445.1	7062169	7063208	21547	22586	+	9	CNL-B
GLYMA07G08445	GLYMA07G08445.1	7063408	7063519	22786	22897	+	10	CNL-B
GLYMA07G08445	GLYMA07G08445.1	7063869	7064324	23247	23702	+	11	CNL-B
GLYMA08G29050	GLYMA08G29050.5	23460214	23462275	0	2061	-	2	CNL-C
GLYMA08G29050	GLYMA08G29050.5	23462547	23465361	2333	5147	-	1	CNL-C
GLYMA08G41800	GLYMA08G41800.2	41715333	41715636	0	303	-	2	CNL-C
GLYMA08G41800	GLYMA08G41800.2	41716027	41719117	694	3784	-	1	CNL-C
GLYMA08G42971	GLYMA08G42971.1	42890484	42891390	0	906	-	2	CNL-C
GLYMA08G42971	GLYMA08G42971.1	42891911	42894906	1427	4422	-	1	CNL-C
GLYMA08G43020	GLYMA08G43020.1	42908118	42908525	0	407	-	8	CNL-C
GLYMA08G43020	GLYMA08G43020.1	42909118	42912021	1000	3903	-	7	CNL-C
GLYMA08G43020	GLYMA08G43020.1	42912948	42913055	4830	4937	-	6	CNL-C
GLYMA08G43020	GLYMA08G43020.1	42913676	42913843	5558	5725	-	5	CNL-C
GLYMA08G43020	GLYMA08G43020.1	42913915	42914031	5797	5913	-	4	CNL-C
GLYMA08G43020	GLYMA08G43020.1	42915668	42916652	7550	8534	-	3	CNL-C
GLYMA08G43020	GLYMA08G43020.1	42917134	42917203	9016	9085	-	2	CNL-C
GLYMA08G43020	GLYMA08G43020.1	42917563	42917722	9445	9604	-	1	CNL-C
GLYMA08G43170	GLYMA08G43170.1	43022139	43022657	0	518	-	2	CNL-C
GLYMA08G43170	GLYMA08G43170.1	43023231	43026200	1092	4061	-	1	CNL-C
GLYMA08G43530	GLYMA08G43530.1	43336391	43336833	0	442	-	7	CNL-C
GLYMA08G43530	GLYMA08G43530.1	43337403	43340323	1012	3932	-	6	CNL-C
GLYMA08G43530	GLYMA08G43530.1	43341379	43341455	4988	5064	-	5	CNL-C
GLYMA08G43530	GLYMA08G43530.1	43342120	43342286	5729	5895	-	4	CNL-C
GLYMA08G43530	GLYMA08G43530.1	43342590	43342699	6199	6308	-	3	CNL-C
GLYMA08G43530	GLYMA08G43530.1	43343032	43343137	6641	6746	-	2	CNL-C
GLYMA08G43530	GLYMA08G43530.1	43349084	43349138	12693	12747	-	1	CNL-C
GLYMA08G44090	GLYMA08G44090.1	43826816	43827191	0	375	-	5	CNL-C
GLYMA08G44090	GLYMA08G44090.1	43827301	43827341	485	525	-	4	CNL-C
GLYMA08G44090	GLYMA08G44090.1	43827645	43829888	829	3072	-	3	CNL-C
GLYMA08G44090	GLYMA08G44090.1	43832847	43832971	6031	6155	-	2	CNL-C
GLYMA08G44090	GLYMA08G44090.1	43834892	43835493	8076	8677	-	1	CNL-C
GLYMA09G02401	GLYMA09G02401.1	1596672	1598213	0	1541	-	3	CNL-C
GLYMA09G02401	GLYMA09G02401.1	1599249	1602458	2577	5786	-	2	CNL-C
GLYMA09G02401	GLYMA09G02401.1	1602530	1602536	5858	5864	-	1	CNL-C
GLYMA09G02420	GLYMA09G02420.1	1614225	1615157	0	932	-	2	CNL-C
GLYMA09G02420	GLYMA09G02420.1	1616501	1619694	2276	5469	-	1	CNL-C
GLYMA09G34360	GLYMA09G34360.2	40755246	40758225	0	2979	-	2	CNL-C
GLYMA09G34360	GLYMA09G34360.2	40758986	40759637	3740	4391	-	1	CNL-C
GLYMA09G34381	GLYMA09G34381.1	40762054	40762325	0	271	-	2	CNL-C
GLYMA09G34381	GLYMA09G34381.1	40763200	40766980	1146	4926	-	1	CNL-C
GLYMA09G39410	GLYMA09G39410.1	44507200	44509902	0	2702	+	1	CNL-B
GLYMA11G03780	GLYMA11G03780.2	2528848	2529278	0	430	-	5	CNL-C
GLYMA11G03780	GLYMA11G03780.2	2529361	2530124	513	1276	-	4	CNL-C
GLYMA11G03780	GLYMA11G03780.2	2530210	2530444	1362	1596	-	3	CNL-C
GLYMA11G03780	GLYMA11G03780.2	2530497	2531102	1649	2254	-	2	CNL-C
GLYMA11G03780	GLYMA11G03780.2	2531139	2531679	2291	2831	-	1	CNL-C
GLYMA11G06260	GLYMA11G06260.1	4443931	4445058	0	1127	-	5	CNL-A
GLYMA11G06260	GLYMA11G06260.1	4445307	4445578	1376	1647	-	4	CNL-A
GLYMA11G06260	GLYMA11G06260.1	4446496	4446866	2565	2935	-	3	CNL-A
GLYMA11G06260	GLYMA11G06260.1	4447018	4447421	3087	3490	-	2	CNL-A
GLYMA11G06260	GLYMA11G06260.1	4448024	4449029	4093	5098	-	1	CNL-A
GLYMA11G07680	GLYMA11G07680.2	5366990	5367615	0	625	-	4	CNL-C
GLYMA11G07680	GLYMA11G07680.2	5368528	5368618	1538	1628	-	3	CNL-C
GLYMA11G07680	GLYMA11G07680.2	5368716	5369101	1726	2111	-	2	CNL-C
GLYMA11G07680	GLYMA11G07680.2	5369210	5372157	2220	5167	-	1	CNL-C
GLYMA11G17875	GLYMA11G17875.1	14308109	14308336	0	227	-	10	CNL-B
GLYMA11G17875	GLYMA11G17875.1	14309841	14311483	1732	3374	-	9	CNL-B
GLYMA11G17875	GLYMA11G17875.1	14312167	14312259	4058	4150	-	8	CNL-B
GLYMA11G17875	GLYMA11G17875.1	14312348	14312794	4239	4685	-	7	CNL-B
GLYMA11G17875	GLYMA11G17875.1	14313142	14313305	5033	5196	-	6	CNL-B
GLYMA11G17875	GLYMA11G17875.1	14313679	14314414	5570	6305	-	5	CNL-B
GLYMA11G17875	GLYMA11G17875.1	14314528	14315123	6419	7014	-	4	CNL-B
GLYMA11G17875	GLYMA11G17875.1	14315482	14318817	7373	10708	-	3	CNL-B
GLYMA11G17875	GLYMA11G17875.1	14319805	14319924	11696	11815	-	2	CNL-B
GLYMA11G17875	GLYMA11G17875.1	14320037	14320216	11928	12107	-	1	CNL-B
GLYMA12G01420	GLYMA12G01420.1	848143	851681	0	3538	+	1	CNL-C
GLYMA12G14700	GLYMA12G14700.1	13651196	13651631	0	435	+	1	CNL-C
GLYMA12G14700	GLYMA12G14700.1	13651786	13654091	590	2895	+	2	CNL-C
GLYMA12G16590	GLYMA12G16590.2	16030194	16030413	0	219	-	4	CNL-B
GLYMA12G16590	GLYMA12G16590.2	16033681	16034023	3487	3829	-	3	CNL-B
GLYMA12G16590	GLYMA12G16590.2	16034660	16037737	4466	7543	-	2	CNL-B
GLYMA12G16590	GLYMA12G16590.2	16039732	16039737	9538	9543	-	1	CNL-B
GLYMA12G34690	GLYMA12G34690.1	37848741	37852087	0	3346	-	2	CNL-B
GLYMA12G34690	GLYMA12G34690.1	37852833	37853030	4092	4289	-	1	CNL-B
GLYMA12G36510	GLYMA12G36510.2	39552971	39555943	0	2972	-	4	CNL-B
GLYMA12G36510	GLYMA12G36510.2	39556787	39556879	3816	3908	-	3	CNL-B
GLYMA12G36510	GLYMA12G36510.2	39557298	39557572	4327	4601	-	2	CNL-B
GLYMA12G36510	GLYMA12G36510.2	39558622	39558896	5651	5925	-	1	CNL-B
GLYMA13G04230	GLYMA13G04230.1	4576019	4576438	0	419	-	2	CNL-C
GLYMA13G04230	GLYMA13G04230.1	4577535	4581410	1516	5391	-	1	CNL-C
GLYMA13G25420	GLYMA13G25420.1	28656572	28656904	0	332	-	2	CNL-C
GLYMA13G25420	GLYMA13G25420.1	28657692	28661614	1120	5042	-	1	CNL-C
GLYMA13G25440	GLYMA13G25440.2	28671432	28671911	0	479	-	4	CNL-C
GLYMA13G25440	GLYMA13G25440.2	28672343	28672504	911	1072	-	3	CNL-C
GLYMA13G25440	GLYMA13G25440.2	28673444	28673572	2012	2140	-	2	CNL-C
GLYMA13G25440	GLYMA13G25440.2	28673965	28677013	2533	5581	-	1	CNL-C
GLYMA13G25750	GLYMA13G25750.2	28974744	28978404	0	3660	+	1	CNL-C
GLYMA13G25750	GLYMA13G25750.2	28980051	28980416	5307	5672	+	2	CNL-C
GLYMA13G25780	GLYMA13G25780.2	29007441	29011171	0	3730	+	1	CNL-C
GLYMA13G25780	GLYMA13G25780.2	29012068	29012241	4627	4800	+	2	CNL-C
GLYMA13G25780	GLYMA13G25780.2	29012673	29013112	5232	5671	+	3	CNL-C
GLYMA13G25920	GLYMA13G25920.2	29155236	29156764	0	1528	+	1	CNL-C
GLYMA13G25920	GLYMA13G25920.2	29156899	29157952	1663	2716	+	2	CNL-C
GLYMA13G25920	GLYMA13G25920.2	29158115	29158763	2879	3527	+	3	CNL-C
GLYMA13G25920	GLYMA13G25920.2	29158803	29159287	3567	4051	+	4	CNL-C
GLYMA13G25950	GLYMA13G25950.2	29188657	29189916	0	1259	+	1	CNL-C
GLYMA13G25950	GLYMA13G25950.2	29190012	29192306	1355	3649	+	2	CNL-C
GLYMA13G26000	GLYMA13G26000.1	29226068	29230284	0	4216	+	1	CNL-C
GLYMA13G26141	GLYMA13G26141.2	29329984	29330282	0	298	-	3	CNL-C
GLYMA13G26141	GLYMA13G26141.2	29331938	29332009	1954	2025	-	2	CNL-C
GLYMA13G26141	GLYMA13G26141.2	29332285	29336115	2301	6131	-	1	CNL-C
GLYMA13G26230	GLYMA13G26230.1	29443327	29447115	0	3788	+	1	CNL-C
GLYMA13G26230	GLYMA13G26230.1	29448230	29448522	4903	5195	+	2	CNL-C
GLYMA13G26250	GLYMA13G26250.1	29462920	29465679	0	2759	-	2	CNL-C
GLYMA13G26250	GLYMA13G26250.1	29465903	29466634	2983	3714	-	1	CNL-C
GLYMA13G26310	GLYMA13G26310.1	29526417	29530504	0	4087	+	1	CNL-C
GLYMA13G26380	GLYMA13G26380.3	29563650	29567485	0	3835	+	1	CNL-C
GLYMA13G26380	GLYMA13G26380.3	29567746	29567944	4096	4294	+	2	CNL-C
GLYMA13G26380	GLYMA13G26380.3	29568607	29569057	4957	5407	+	3	CNL-C
GLYMA13G26530	GLYMA13G26530.2	29717175	29721034	0	3859	+	1	CNL-C
GLYMA13G33536	GLYMA13G33536.1	35325711	35326024	0	313	+	1	CNL-B
GLYMA13G33536	GLYMA13G33536.1	35326148	35326206	437	495	+	2	CNL-B
GLYMA13G33536	GLYMA13G33536.1	35332831	35335576	7120	9865	+	3	CNL-B
GLYMA13G33536	GLYMA13G33536.1	35335772	35336011	10061	10300	+	4	CNL-B
GLYMA13G33536	GLYMA13G33536.1	35336117	35336856	10406	11145	+	5	CNL-B
GLYMA13G33536	GLYMA13G33536.1	35336961	35337008	11250	11297	+	6	CNL-B
GLYMA13G33536	GLYMA13G33536.1	35337662	35338062	11951	12351	+	7	CNL-B
GLYMA14G01231	GLYMA14G01231.1	652956	653708	0	752	-	11	CNL-B
GLYMA14G01231	GLYMA14G01231.1	653788	654061	832	1105	-	10	CNL-B
GLYMA14G01231	GLYMA14G01231.1	654202	654267	1246	1311	-	9	CNL-B
GLYMA14G01231	GLYMA14G01231.1	654630	654914	1674	1958	-	8	CNL-B
GLYMA14G01231	GLYMA14G01231.1	655380	655472	2424	2516	-	7	CNL-B
GLYMA14G01231	GLYMA14G01231.1	655554	655697	2598	2741	-	6	CNL-B
GLYMA14G01231	GLYMA14G01231.1	655959	656071	3003	3115	-	5	CNL-B
GLYMA14G01231	GLYMA14G01231.1	658141	659487	5185	6531	-	4	CNL-B
GLYMA14G01231	GLYMA14G01231.1	660381	663231	7425	10275	-	3	CNL-B
GLYMA14G01231	GLYMA14G01231.1	668381	668513	15425	15557	-	2	CNL-B
GLYMA14G01231	GLYMA14G01231.1	668601	668785	15645	15829	-	1	CNL-B
GLYMA14G08700	GLYMA14G08700.1	6722925	6724494	0	1569	-	6	CNL-A
GLYMA14G08700	GLYMA14G08700.1	6724594	6724805	1669	1880	-	5	CNL-A
GLYMA14G08700	GLYMA14G08700.1	6724926	6725281	2001	2356	-	4	CNL-A
GLYMA14G08700	GLYMA14G08700.1	6725419	6725813	2494	2888	-	3	CNL-A
GLYMA14G08700	GLYMA14G08700.1	6726296	6726659	3371	3734	-	2	CNL-A
GLYMA14G08700	GLYMA14G08700.1	6726998	6727473	4073	4548	-	1	CNL-A
GLYMA14G08710	GLYMA14G08710.1	6730382	6731414	0	1032	-	5	CNL-A
GLYMA14G08710	GLYMA14G08710.1	6731523	6731728	1141	1346	-	4	CNL-A
GLYMA14G08710	GLYMA14G08710.1	6731852	6732207	1470	1825	-	3	CNL-A
GLYMA14G08710	GLYMA14G08710.1	6732403	6732791	2021	2409	-	2	CNL-A
GLYMA14G08710	GLYMA14G08710.1	6733335	6734208	2953	3826	-	1	CNL-A
GLYMA14G36511	GLYMA14G36511.1	45814344	45814458	0	114	+	1	CNL-B
GLYMA14G36511	GLYMA14G36511.1	45819989	45820068	5645	5724	+	2	CNL-B
GLYMA14G36511	GLYMA14G36511.1	45820177	45823300	5833	8956	+	3	CNL-B
GLYMA14G36511	GLYMA14G36511.1	45825147	45825930	10803	11586	+	4	CNL-B
GLYMA14G36511	GLYMA14G36511.1	45826186	45826434	11842	12090	+	5	CNL-B
GLYMA14G37860	GLYMA14G37860.1	47141305	47143952	0	2647	+	1	CNL-C
GLYMA14G38500	GLYMA14G38500.2	47625840	47625953	0	113	+	1	CNL-B
GLYMA14G38500	GLYMA14G38500.2	47630175	47630245	4335	4405	+	2	CNL-B
GLYMA14G38500	GLYMA14G38500.2	47630354	47633480	4514	7640	+	3	CNL-B
GLYMA14G38500	GLYMA14G38500.2	47634354	47635149	8514	9309	+	4	CNL-B
GLYMA14G38500	GLYMA14G38500.2	47635426	47635543	9586	9703	+	5	CNL-B
GLYMA14G38500	GLYMA14G38500.2	47636774	47637081	10934	11241	+	6	CNL-B
GLYMA14G38516	GLYMA14G38516.2	47647846	47647925	0	79	+	1	CNL-B
GLYMA14G38516	GLYMA14G38516.2	47648034	47651151	188	3305	+	2	CNL-B
GLYMA14G38516	GLYMA14G38516.2	47651607	47652393	3761	4547	+	3	CNL-B
GLYMA14G38516	GLYMA14G38516.2	47653746	47653932	5900	6086	+	4	CNL-B
GLYMA14G38533	GLYMA14G38533.1	47660448	47660659	0	211	+	1	CNL-B
GLYMA14G38533	GLYMA14G38533.1	47661271	47661320	823	872	+	2	CNL-B
GLYMA14G38533	GLYMA14G38533.1	47662591	47662655	2143	2207	+	3	CNL-B
GLYMA14G38533	GLYMA14G38533.1	47666658	47666725	6210	6277	+	4	CNL-B
GLYMA14G38533	GLYMA14G38533.1	47669782	47669861	9334	9413	+	5	CNL-B
GLYMA14G38533	GLYMA14G38533.1	47669959	47673127	9511	12679	+	6	CNL-B
GLYMA14G38533	GLYMA14G38533.1	47674653	47675415	14205	14967	+	7	CNL-B
GLYMA14G38533	GLYMA14G38533.1	47675672	47676075	15224	15627	+	8	CNL-B
GLYMA14G38561	GLYMA14G38561.1	47691632	47691712	0	80	+	1	CNL-B
GLYMA14G38561	GLYMA14G38561.1	47691810	47693272	178	1640	+	2	CNL-B
GLYMA14G38561	GLYMA14G38561.1	47693312	47694909	1680	3277	+	3	CNL-B
GLYMA14G38561	GLYMA14G38561.1	47696266	47697052	4634	5420	+	4	CNL-B
GLYMA14G38561	GLYMA14G38561.1	47697288	47697581	5656	5949	+	5	CNL-B
GLYMA14G38586	GLYMA14G38586.1	47725534	47725606	0	72	-	5	CNL-B
GLYMA14G38586	GLYMA14G38586.1	47725862	47726648	328	1114	-	4	CNL-B
GLYMA14G38586	GLYMA14G38586.1	47727993	47731122	2459	5588	-	3	CNL-B
GLYMA14G38586	GLYMA14G38586.1	47731220	47731299	5686	5765	-	2	CNL-B
GLYMA14G38586	GLYMA14G38586.1	47732907	47732954	7373	7420	-	1	CNL-B
GLYMA14G38700	GLYMA14G38700.4	47860192	47860452	0	260	+	1	CNL-B
GLYMA14G38700	GLYMA14G38700.4	47864057	47864135	3865	3943	+	2	CNL-B
GLYMA14G38700	GLYMA14G38700.4	47868810	47868888	8618	8696	+	3	CNL-B
GLYMA14G38700	GLYMA14G38700.4	47872760	47872833	12568	12641	+	4	CNL-B
GLYMA14G38700	GLYMA14G38700.4	47872952	47876062	12760	15870	+	5	CNL-B
GLYMA14G38700	GLYMA14G38700.4	47876480	47876520	16288	16328	+	6	CNL-B
GLYMA14G38700	GLYMA14G38700.4	47877989	47878610	17797	18418	+	7	CNL-B
GLYMA14G38741	GLYMA14G38741.1	47895409	47896242	0	833	-	3	CNL-B
GLYMA14G38741	GLYMA14G38741.1	47897081	47900083	1672	4674	-	2	CNL-B
GLYMA14G38741	GLYMA14G38741.1	47900390	47900395	4981	4986	-	1	CNL-B
GLYMA15G13290	GLYMA15G13290.1	9915235	9915465	0	230	-	2	CNL-C
GLYMA15G13290	GLYMA15G13290.1	9915981	9919200	746	3965	-	1	CNL-C
GLYMA15G13300	GLYMA15G13300.2	9925383	9925590	0	207	-	2	CNL-C
GLYMA15G13300	GLYMA15G13300.2	9925995	9929344	612	3961	-	1	CNL-C
GLYMA15G18290	GLYMA15G18290.1	14983820	14985659	0	1839	-	2	CNL-D
GLYMA15G18290	GLYMA15G18290.1	14986486	14987785	2666	3965	-	1	CNL-D
GLYMA15G21140	GLYMA15G21140.1	19346949	19346978	0	29	-	2	CNL-C
GLYMA15G21140	GLYMA15G21140.1	19348217	19350886	1268	3937	-	1	CNL-C
GLYMA15G35850	GLYMA15G35850.2	40622408	40623476	0	1068	+	1	CNL-C
GLYMA15G35850	GLYMA15G35850.2	40624608	40627798	2200	5390	+	2	CNL-C
GLYMA15G35920	GLYMA15G35920.1	40795881	40799659	0	3778	+	1	CNL-C
GLYMA15G35920	GLYMA15G35920.1	40799791	40799900	3910	4019	+	2	CNL-C
GLYMA15G36930	GLYMA15G36930.2	42449185	42453305	0	4120	+	1	CNL-C
GLYMA15G36990	GLYMA15G36990.1	42525977	42529760	0	3783	+	1	CNL-C
GLYMA15G37140	GLYMA15G37140.1	42760751	42764437	0	3686	+	1	CNL-C
GLYMA15G37140	GLYMA15G37140.1	42766037	42766047	5286	5296	+	2	CNL-C
GLYMA15G37290	GLYMA15G37290.1	42983631	42987819	0	4188	+	1	CNL-C
GLYMA15G37310	GLYMA15G37310.2	43030346	43034528	0	4182	-	2	CNL-C
GLYMA15G37310	GLYMA15G37310.2	43034676	43034877	4330	4531	-	1	CNL-C
GLYMA15G37320	GLYMA15G37320.1	43040611	43040832	0	221	-	4	CNL-C
GLYMA15G37320	GLYMA15G37320.1	43040902	43042483	291	1872	-	3	CNL-C
GLYMA15G37320	GLYMA15G37320.1	43042560	43043986	1949	3375	-	2	CNL-C
GLYMA15G37320	GLYMA15G37320.1	43044094	43044171	3483	3560	-	1	CNL-C
GLYMA15G37390	GLYMA15G37390.1	43164159	43166341	0	2182	-	2	CNL-C
GLYMA15G37390	GLYMA15G37390.1	43166474	43168071	2315	3912	-	1	CNL-C
GLYMA15G39531	GLYMA15G39531.1	46181348	46182160	0	812	-	5	CNL-B
GLYMA15G39531	GLYMA15G39531.1	46182594	46182679	1246	1331	-	4	CNL-B
GLYMA15G39531	GLYMA15G39531.1	46182778	46183081	1430	1733	-	3	CNL-B
GLYMA15G39531	GLYMA15G39531.1	46185371	46185604	4023	4256	-	2	CNL-B
GLYMA15G39531	GLYMA15G39531.1	46186083	46188879	4735	7531	-	1	CNL-B
GLYMA15G39596	GLYMA15G39596.12	46380611	46381310	0	699	-	8	CNL-B
GLYMA15G39596	GLYMA15G39596.12	46381744	46381829	1133	1218	-	7	CNL-B
GLYMA15G39596	GLYMA15G39596.12	46381928	46382677	1317	2066	-	6	CNL-B
GLYMA15G39596	GLYMA15G39596.12	46383274	46384050	2663	3439	-	5	CNL-B
GLYMA15G39596	GLYMA15G39596.12	46387469	46390036	6858	9425	-	4	CNL-B
GLYMA15G39596	GLYMA15G39596.12	46390135	46390178	9524	9567	-	3	CNL-B
GLYMA15G39596	GLYMA15G39596.12	46391279	46391350	10668	10739	-	2	CNL-B
GLYMA15G39596	GLYMA15G39596.12	46395995	46396097	15384	15486	-	1	CNL-B
GLYMA15G39642	GLYMA15G39642.1	46455026	46455133	0	107	+	1	CNL-B
GLYMA15G39642	GLYMA15G39642.1	46456474	46456545	1448	1519	+	2	CNL-B
GLYMA15G39642	GLYMA15G39642.1	46459142	46461860	4116	6834	+	3	CNL-B
GLYMA15G39642	GLYMA15G39642.1	46462114	46462344	7088	7318	+	4	CNL-B
GLYMA15G39642	GLYMA15G39642.1	46466892	46467656	11866	12630	+	5	CNL-B
GLYMA15G39642	GLYMA15G39642.1	46468370	46469116	13344	14090	+	6	CNL-B
GLYMA15G39642	GLYMA15G39642.1	46469206	46469299	14180	14273	+	7	CNL-B
GLYMA15G39642	GLYMA15G39642.1	46469603	46469929	14577	14903	+	8	CNL-B
GLYMA16G08650	GLYMA16G08650.2	8040171	8043746	0	3575	+	1	CNL-C
GLYMA17G20860	GLYMA17G20860.1	19992266	19992329	0	63	+	1	CNL-A
GLYMA17G20860	GLYMA17G20860.1	19992613	19993275	347	1009	+	2	CNL-A
GLYMA17G20860	GLYMA17G20860.1	19993772	19994175	1506	1909	+	3	CNL-A
GLYMA17G20860	GLYMA17G20860.1	19994379	19994740	2113	2474	+	4	CNL-A
GLYMA17G20860	GLYMA17G20860.1	19995065	19995318	2799	3052	+	5	CNL-A
GLYMA17G20860	GLYMA17G20860.1	19995441	19996756	3175	4490	+	6	CNL-A
GLYMA17G21240	GLYMA17G21240.1	20538056	20539983	0	1927	-	6	CNL-A
GLYMA17G21240	GLYMA17G21240.1	20540107	20540333	2051	2277	-	5	CNL-A
GLYMA17G21240	GLYMA17G21240.1	20540611	20540969	2555	2913	-	4	CNL-A
GLYMA17G21240	GLYMA17G21240.1	20541234	20541637	3178	3581	-	3	CNL-A
GLYMA17G21240	GLYMA17G21240.1	20542465	20543121	4409	5065	-	2	CNL-A
GLYMA17G21240	GLYMA17G21240.1	20543245	20543536	5189	5480	-	1	CNL-A
GLYMA17G21360	GLYMA17G21360.2	20713252	20714656	0	1404	-	7	CNL-A
GLYMA17G21360	GLYMA17G21360.2	20715111	20715992	1859	2740	-	6	CNL-A
GLYMA17G21360	GLYMA17G21360.2	20716369	20716577	3117	3325	-	5	CNL-A
GLYMA17G21360	GLYMA17G21360.2	20717695	20718044	4443	4792	-	4	CNL-A
GLYMA17G21360	GLYMA17G21360.2	20718975	20719375	5723	6123	-	3	CNL-A
GLYMA17G21360	GLYMA17G21360.2	20720259	20720891	7007	7639	-	2	CNL-A
GLYMA17G21360	GLYMA17G21360.2	20721185	20721513	7933	8261	-	1	CNL-A
GLYMA17G36400	GLYMA17G36400.1	40360355	40361407	0	1052	+	1	CNL-A
GLYMA17G36400	GLYMA17G36400.1	40361945	40362339	1590	1984	+	2	CNL-A
GLYMA17G36400	GLYMA17G36400.1	40362469	40362824	2114	2469	+	3	CNL-A
GLYMA17G36400	GLYMA17G36400.1	40362948	40363153	2593	2798	+	4	CNL-A
GLYMA17G36400	GLYMA17G36400.1	40363261	40364242	2906	3887	+	5	CNL-A
GLYMA17G36420	GLYMA17G36420.1	40366913	40367501	0	588	+	1	CNL-A
GLYMA17G36420	GLYMA17G36420.1	40367740	40368109	827	1196	+	2	CNL-A
GLYMA17G36420	GLYMA17G36420.1	40368731	40369125	1818	2212	+	3	CNL-A
GLYMA17G36420	GLYMA17G36420.1	40369258	40369613	2345	2700	+	4	CNL-A
GLYMA17G36420	GLYMA17G36420.1	40369738	40369949	2825	3036	+	5	CNL-A
GLYMA17G36420	GLYMA17G36420.1	40370051	40371161	3138	4248	+	6	CNL-A
GLYMA18G09130	GLYMA18G09130.1	7950238	7950876	0	638	-	2	CNL-C
GLYMA18G09130	GLYMA18G09130.1	7951422	7954223	1184	3985	-	1	CNL-C
GLYMA18G09140	GLYMA18G09140.1	7972558	7972996	0	438	-	2	CNL-C
GLYMA18G09140	GLYMA18G09140.1	7973270	7976185	712	3627	-	1	CNL-C
GLYMA18G09170	GLYMA18G09170.1	7993323	7993760	0	437	-	2	CNL-C
GLYMA18G09170	GLYMA18G09170.1	7994291	7997136	968	3813	-	1	CNL-C
GLYMA18G09180	GLYMA18G09180.2	8041284	8044058	0	2774	+	1	CNL-C
GLYMA18G09220	GLYMA18G09220.2	8096590	8096976	0	386	-	2	CNL-C
GLYMA18G09220	GLYMA18G09220.2	8097507	8100424	917	3834	-	1	CNL-C
GLYMA18G09290	GLYMA18G09290.1	8169545	8169956	0	411	-	2	CNL-C
GLYMA18G09290	GLYMA18G09290.1	8170382	8173273	837	3728	-	1	CNL-C
GLYMA18G09314	GLYMA18G09314.1	8202191	8203672	0	1481	+	1	CNL-C
GLYMA18G09327	GLYMA18G09327.1	8210211	8212120	0	1909	-	3	CNL-C
GLYMA18G09327	GLYMA18G09327.1	8217453	8218212	7242	8001	-	2	CNL-C
GLYMA18G09327	GLYMA18G09327.1	8218297	8218589	8086	8378	-	1	CNL-C
GLYMA18G09340	GLYMA18G09340.1	8223483	8223996	0	513	-	2	CNL-C
GLYMA18G09340	GLYMA18G09340.1	8224144	8226314	661	2831	-	1	CNL-C
GLYMA18G09410	GLYMA18G09410.1	8278329	8278742	0	413	-	2	CNL-C
GLYMA18G09410	GLYMA18G09410.1	8279292	8282216	963	3887	-	1	CNL-C
GLYMA18G09670	GLYMA18G09670.1	8547362	8549409	0	2047	+	1	CNL-C
GLYMA18G09670	GLYMA18G09670.1	8549470	8549893	2108	2531	+	2	CNL-C
GLYMA18G09758	GLYMA18G09758.1	8633923	8634367	0	444	+	1	CNL-C
GLYMA18G09758	GLYMA18G09758.1	8634434	8634609	511	686	+	2	CNL-C
GLYMA18G09758	GLYMA18G09758.1	8634661	8635096	738	1173	+	3	CNL-C
GLYMA18G09758	GLYMA18G09758.1	8635170	8635604	1247	1681	+	4	CNL-C
GLYMA18G09758	GLYMA18G09758.1	8635652	8636049	1729	2126	+	5	CNL-C
GLYMA18G09786	GLYMA18G09786.1	8654043	8655650	0	1607	+	1	CNL-C
GLYMA18G09786	GLYMA18G09786.1	8660585	8660736	6542	6693	+	2	CNL-C
GLYMA18G09786	GLYMA18G09786.1	8660772	8661716	6729	7673	+	3	CNL-C
GLYMA18G09800	GLYMA18G09800.1	8671218	8674039	0	2821	+	1	CNL-C
GLYMA18G09800	GLYMA18G09800.1	8674581	8675034	3363	3816	+	2	CNL-C
GLYMA18G09824	GLYMA18G09824.1	8700730	8701674	0	944	+	1	CNL-C
GLYMA18G09824	GLYMA18G09824.1	8701693	8702106	963	1376	+	2	CNL-C
GLYMA18G09920	GLYMA18G09920.1	8769140	8771398	0	2258	+	1	CNL-C
GLYMA18G09920	GLYMA18G09920.1	8771450	8772962	2310	3822	+	2	CNL-C
GLYMA18G09980	GLYMA18G09980.1	8799043	8801602	0	2559	+	1	CNL-C
GLYMA18G09980	GLYMA18G09980.1	8801635	8801825	2592	2782	+	2	CNL-C
GLYMA18G10490	GLYMA18G10490.1	9362905	9365758	0	2853	+	1	CNL-C
GLYMA18G10490	GLYMA18G10490.1	9365996	9366320	3091	3415	+	2	CNL-C
GLYMA18G10550	GLYMA18G10550.2	9430834	9431060	0	226	+	1	CNL-C
GLYMA18G10550	GLYMA18G10550.2	9437941	9440578	7107	9744	+	2	CNL-C
GLYMA18G10550	GLYMA18G10550.2	9440758	9441301	9924	10467	+	3	CNL-C
GLYMA18G10610	GLYMA18G10610.1	9474156	9476866	0	2710	+	1	CNL-C
GLYMA18G10610	GLYMA18G10610.1	9477100	9477413	2944	3257	+	2	CNL-C
GLYMA18G10670	GLYMA18G10670.1	9526324	9528288	0	1964	+	1	CNL-C
GLYMA18G10730	GLYMA18G10730.1	9579680	9582094	0	2414	+	1	CNL-C
GLYMA18G12510	GLYMA18G12510.2	11654887	11657787	0	2900	+	1	CNL-C
GLYMA18G12510	GLYMA18G12510.2	11658545	11658819	3658	3932	+	2	CNL-C
GLYMA18G14655	GLYMA18G14655.1	14512380	14512600	0	220	+	1	CNL-C
GLYMA18G14655	GLYMA18G14655.1	14513340	14513900	960	1520	+	2	CNL-C
GLYMA18G14655	GLYMA18G14655.1	14513933	14514258	1553	1878	+	3	CNL-C
GLYMA18G14655	GLYMA18G14655.1	14514300	14514442	1920	2062	+	4	CNL-C
GLYMA18G14655	GLYMA18G14655.1	14514602	14514874	2222	2494	+	5	CNL-C
GLYMA18G14655	GLYMA18G14655.1	14514997	14515475	2617	3095	+	6	CNL-C
GLYMA18G41450	GLYMA18G41450.2	50322910	50325703	0	2793	+	1	CNL-C
GLYMA18G46026	GLYMA18G46026.1	55753308	55754142	0	834	+	1	CNL-B
GLYMA18G46026	GLYMA18G46026.1	55754299	55754345	991	1037	+	2	CNL-B
GLYMA18G46026	GLYMA18G46026.1	55754433	55755033	1125	1725	+	3	CNL-B
GLYMA18G46026	GLYMA18G46026.1	55755229	55756259	1921	2951	+	4	CNL-B
GLYMA18G46026	GLYMA18G46026.1	55756523	55756756	3215	3448	+	5	CNL-B
GLYMA18G46026	GLYMA18G46026.1	55756871	55757581	3563	4273	+	6	CNL-B
GLYMA18G46026	GLYMA18G46026.1	55757740	55758555	4432	5247	+	7	CNL-B
GLYMA18G46026	GLYMA18G46026.1	55760346	55761095	7038	7787	+	8	CNL-B
GLYMA18G46026	GLYMA18G46026.1	55761445	55762044	8137	8736	+	9	CNL-B
GLYMA18G46050	GLYMA18G46050.5	55780756	55780874	0	118	+	1	CNL-B
GLYMA18G46050	GLYMA18G46050.5	55781044	55781139	288	383	+	2	CNL-B
GLYMA18G46050	GLYMA18G46050.5	55781400	55781473	644	717	+	3	CNL-B
GLYMA18G46050	GLYMA18G46050.5	55792701	55792999	11945	12243	+	4	CNL-B
GLYMA18G46050	GLYMA18G46050.5	55804046	55807178	23290	26422	+	5	CNL-B
GLYMA18G46050	GLYMA18G46050.5	55807365	55807598	26609	26842	+	6	CNL-B
GLYMA18G46050	GLYMA18G46050.5	55807713	55808423	26957	27667	+	7	CNL-B
GLYMA18G46050	GLYMA18G46050.5	55808581	55809396	27825	28640	+	8	CNL-B
GLYMA18G46050	GLYMA18G46050.5	55810977	55811726	30221	30970	+	9	CNL-B
GLYMA18G46050	GLYMA18G46050.5	55811838	55812671	31082	31915	+	10	CNL-B
GLYMA18G46050	GLYMA18G46050.5	55815857	55816606	35101	35850	+	11	CNL-B
GLYMA18G46050	GLYMA18G46050.5	55816718	55817551	35962	36795	+	12	CNL-B
GLYMA18G46050	GLYMA18G46050.5	55821325	55822051	40569	41295	+	13	CNL-B
GLYMA18G46050	GLYMA18G46050.5	55822166	55822999	41410	42243	+	14	CNL-B
GLYMA18G46050	GLYMA18G46050.5	55823465	55823919	42709	43163	+	15	CNL-B
GLYMA18G46101	GLYMA18G46101.1	55871890	55872721	0	831	+	1	CNL-B
GLYMA18G46101	GLYMA18G46101.1	55872905	55874664	1015	2774	+	2	CNL-B
GLYMA18G46101	GLYMA18G46101.1	55874770	55874958	2880	3068	+	3	CNL-B
GLYMA18G50460	GLYMA18G50460.1	59592869	59593015	0	146	+	1	CNL-D
GLYMA18G50460	GLYMA18G50460.1	59593766	59594791	897	1922	+	2	CNL-D
GLYMA18G50460	GLYMA18G50460.1	59595780	59597531	2911	4662	+	3	CNL-D
GLYMA18G50460	GLYMA18G50460.1	59597816	59598118	4947	5249	+	4	CNL-D
GLYMA18G51533	GLYMA18G51533.1	60391516	60391660	0	144	+	1	CNL-B
GLYMA18G51533	GLYMA18G51533.1	60392567	60392857	1051	1341	+	2	CNL-B
GLYMA18G51533	GLYMA18G51533.1	60397340	60398149	5824	6633	+	3	CNL-B
GLYMA18G51533	GLYMA18G51533.1	60398480	60398560	6964	7044	+	4	CNL-B
GLYMA18G51533	GLYMA18G51533.1	60399224	60401965	7708	10449	+	5	CNL-B
GLYMA18G51546	GLYMA18G51546.1	60403746	60403788	0	42	+	1	CNL-B
GLYMA18G51546	GLYMA18G51546.1	60404458	60404734	712	988	+	2	CNL-B
GLYMA18G51546	GLYMA18G51546.1	60404759	60405752	1013	2006	+	3	CNL-B
GLYMA18G51546	GLYMA18G51546.1	60405967	60407085	2221	3339	+	4	CNL-B
GLYMA18G51715	GLYMA18G51715.1	60515661	60518519	0	2858	-	5	CNL-B
GLYMA18G51715	GLYMA18G51715.1	60519232	60519309	3571	3648	-	4	CNL-B
GLYMA18G51715	GLYMA18G51715.1	60519639	60520427	3978	4766	-	3	CNL-B
GLYMA18G51715	GLYMA18G51715.1	60521006	60521247	5345	5586	-	2	CNL-B
GLYMA18G51715	GLYMA18G51715.1	60521353	60521752	5692	6091	-	1	CNL-B
GLYMA18G51741	GLYMA18G51741.1	60526241	60529080	0	2839	-	5	CNL-B
GLYMA18G51741	GLYMA18G51741.1	60529739	60529822	3498	3581	-	4	CNL-B
GLYMA18G51741	GLYMA18G51741.1	60530153	60530950	3912	4709	-	3	CNL-B
GLYMA18G51741	GLYMA18G51741.1	60533247	60533533	7006	7292	-	2	CNL-B
GLYMA18G51741	GLYMA18G51741.1	60533677	60534001	7436	7760	-	1	CNL-B
GLYMA18G51765	GLYMA18G51765.1	60543561	60546374	0	2813	-	5	CNL-B
GLYMA18G51765	GLYMA18G51765.1	60547033	60547116	3472	3555	-	4	CNL-B
GLYMA18G51765	GLYMA18G51765.1	60547447	60548223	3886	4662	-	3	CNL-B
GLYMA18G51765	GLYMA18G51765.1	60551045	60551262	7484	7701	-	2	CNL-B
GLYMA18G51765	GLYMA18G51765.1	60551376	60551568	7815	8007	-	1	CNL-B
GLYMA18G51930	GLYMA18G51930.1	60685177	60687775	0	2598	+	1	CNL-C
GLYMA18G51950	GLYMA18G51950.1	60693444	60696291	0	2847	+	1	CNL-C
GLYMA18G52390	GLYMA18G52390.2	61004999	61008182	0	3183	+	1	CNL-C
GLYMA18G52400	GLYMA18G52400.2	61008408	61010863	0	2455	-	2	CNL-C
GLYMA18G52400	GLYMA18G52400.2	61011100	61011879	2692	3471	-	1	CNL-C
GLYMA19G24751	GLYMA19G24751.1	30433359	30435965	0	2606	+	1	CNL-C
GLYMA19G31528	GLYMA19G31528.1	39308949	39311567	0	2618	+	1	CNL-C
GLYMA19G31544	GLYMA19G31544.1	39336860	39339584	0	2724	+	1	CNL-C
GLYMA19G31651	GLYMA19G31651.1	39452001	39452886	0	885	+	1	CNL-C
GLYMA19G31651	GLYMA19G31651.1	39452943	39453069	942	1068	+	2	CNL-C
GLYMA19G31651	GLYMA19G31651.1	39453149	39454436	1148	2435	+	3	CNL-C
GLYMA19G31674	GLYMA19G31674.1	39473386	39476650	0	3264	+	1	CNL-C
GLYMA19G31686	GLYMA19G31686.1	39484586	39484588	0	2	+	1	CNL-C
GLYMA19G31686	GLYMA19G31686.1	39485149	39485321	563	735	+	2	CNL-C
GLYMA19G31686	GLYMA19G31686.1	39485513	39485549	927	963	+	3	CNL-C
GLYMA19G31686	GLYMA19G31686.1	39485634	39486344	1048	1758	+	4	CNL-C
GLYMA19G31686	GLYMA19G31686.1	39486462	39487251	1876	2665	+	5	CNL-C
GLYMA19G31686	GLYMA19G31686.1	39487378	39487566	2792	2980	+	6	CNL-C
GLYMA19G31686	GLYMA19G31686.1	39487599	39488050	3013	3464	+	7	CNL-C
GLYMA19G31698	GLYMA19G31698.1	39505790	39509002	0	3212	+	1	CNL-C
GLYMA19G31843	GLYMA19G31843.1	39632265	39634889	0	2624	+	1	CNL-C
GLYMA19G31881	GLYMA19G31881.1	39647753	39650871	0	3118	+	1	CNL-C
GLYMA19G32080	GLYMA19G32080.1	39854880	39857965	0	3085	+	1	CNL-C
GLYMA19G32080	GLYMA19G32080.1	39858333	39858794	3453	3914	+	2	CNL-C
GLYMA19G32080	GLYMA19G32080.1	39858935	39859411	4055	4531	+	3	CNL-C
GLYMA19G32090	GLYMA19G32090.1	39868891	39871536	0	2645	+	1	CNL-C
GLYMA19G32110	GLYMA19G32110.1	39891403	39894045	0	2642	+	1	CNL-C
GLYMA19G32150	GLYMA19G32150.1	39912893	39916395	0	3502	+	1	CNL-C
GLYMA19G32180	GLYMA19G32180.2	39940203	39942763	0	2560	+	1	CNL-C
GLYMA19G32180	GLYMA19G32180.2	39942930	39942967	2727	2764	+	2	CNL-C
GLYMA19G32180	GLYMA19G32180.2	39943921	39944046	3718	3843	+	3	CNL-C
GLYMA19G32180	GLYMA19G32180.2	39944303	39944535	4100	4332	+	4	CNL-C
GLYMA20G08100	GLYMA20G08100.1	11257378	11259258	0	1880	-	2	CNL-C
GLYMA20G08100	GLYMA20G08100.1	11259264	11260394	1886	3016	-	1	CNL-C
GLYMA20G08290	GLYMA20G08290.1	11632860	11633128	0	268	-	2	CNL-C
GLYMA20G08290	GLYMA20G08290.1	11633708	11636665	848	3805	-	1	CNL-C
GLYMA20G08340	GLYMA20G08340.1	11690983	11693868	0	2885	+	1	CNL-C
GLYMA20G08340	GLYMA20G08340.1	11694486	11694910	3503	3927	+	2	CNL-C
GLYMA20G08860	GLYMA20G08860.2	12585271	12589375	0	4104	+	1	CNL-C
GLYMA20G08860	GLYMA20G08860.2	12590384	12590535	5113	5264	+	2	CNL-C
GLYMA20G08870	GLYMA20G08870.1	12604425	12608470	0	4045	+	1	CNL-C
GLYMA20G08870	GLYMA20G08870.1	12609422	12609561	4997	5136	+	2	CNL-C
GLYMA20G08870	GLYMA20G08870.1	12610472	12610673	6047	6248	+	3	CNL-C
GLYMA20G08870	GLYMA20G08870.1	12610744	12612288	6319	7863	+	4	CNL-C
GLYMA20G12720	GLYMA20G12720.2	18088175	18088643	0	468	-	2	CNL-C
GLYMA20G12720	GLYMA20G12720.2	18091237	18095180	3062	7005	-	1	CNL-C
GLYMA20G33531	GLYMA20G33531.1	42117682	42121934	0	4252	+	1	CNL-A
GLYMA20G33531	GLYMA20G33531.1	42122030	42122352	4348	4670	+	2	CNL-A
GLYMA20G33740	GLYMA20G33740.1	42256803	42259072	0	2269	-	2	CNL-A
GLYMA20G33740	GLYMA20G33740.1	42259148	42260407	2345	3604	-	1	CNL-A
LOC_Os01g05620	LOC_Os01g05620.1	2682019	2684988	0	2969	+	1	CNL-C
LOC_Os01g20720	LOC_Os01g20720.1	11526651	11529893	0	3242	+	1	CNL-C
LOC_Os01g23380	LOC_Os01g23380.1	13141932	13143800	0	1868	-	2	CNL-C
LOC_Os01g23380	LOC_Os01g23380.1	13143923	13144941	1991	3009	-	1	CNL-C
LOC_Os01g25630	LOC_Os01g25630.1	14526602	14526627	0	25	-	4	CNL-C
LOC_Os01g25630	LOC_Os01g25630.1	14527821	14529412	1219	2810	-	3	CNL-C
LOC_Os01g25630	LOC_Os01g25630.1	14529668	14529759	3066	3157	-	2	CNL-C
LOC_Os01g25630	LOC_Os01g25630.1	14530151	14531604	3549	5002	-	1	CNL-C
LOC_Os01g25720	LOC_Os01g25720.1	14576587	14581967	0	5380	+	1	CNL-C
LOC_Os01g25740	LOC_Os01g25740.1	14587007	14587265	0	258	-	3	CNL-C
LOC_Os01g25740	LOC_Os01g25740.1	14587515	14587664	508	657	-	2	CNL-C
LOC_Os01g25740	LOC_Os01g25740.1	14587767	14591754	760	4747	-	1	CNL-C
LOC_Os01g25810	LOC_Os01g25810.1	14612547	14612633	0	86	-	5	CNL-C
LOC_Os01g25810	LOC_Os01g25810.1	14613099	14613139	552	592	-	4	CNL-C
LOC_Os01g25810	LOC_Os01g25810.1	14613500	14613853	953	1306	-	3	CNL-C
LOC_Os01g25810	LOC_Os01g25810.1	14614144	14614615	1597	2068	-	2	CNL-C
LOC_Os01g25810	LOC_Os01g25810.1	14614645	14617122	2098	4575	-	1	CNL-C
LOC_Os01g33684	LOC_Os01g33684.2	18531902	18532235	0	333	-	6	CNL-C
LOC_Os01g33684	LOC_Os01g33684.2	18532317	18532943	415	1041	-	5	CNL-C
LOC_Os01g33684	LOC_Os01g33684.2	18537146	18537256	5244	5354	-	4	CNL-C
LOC_Os01g33684	LOC_Os01g33684.2	18537376	18539551	5474	7649	-	3	CNL-C
LOC_Os01g33684	LOC_Os01g33684.2	18539881	18540574	7979	8672	-	2	CNL-C
LOC_Os01g33684	LOC_Os01g33684.2	18540678	18540820	8776	8918	-	1	CNL-C
LOC_Os01g41890	LOC_Os01g41890.1	23746840	23747683	0	843	+	1	CNL-C
LOC_Os01g41890	LOC_Os01g41890.1	23749594	23751713	2754	4873	+	2	CNL-C
LOC_Os01g57270	LOC_Os01g57270.2	33091621	33091715	0	94	+	1	CNL-C
LOC_Os01g57270	LOC_Os01g57270.2	33091948	33096363	327	4742	+	2	CNL-C
LOC_Os01g57280	LOC_Os01g57280.3	33098072	33098447	0	375	+	1	CNL-C
LOC_Os01g57280	LOC_Os01g57280.3	33099860	33103781	1788	5709	+	2	CNL-C
LOC_Os01g57280	LOC_Os01g57280.3	33103905	33104550	5833	6478	+	3	CNL-C
LOC_Os01g57310	LOC_Os01g57310.1	33116117	33116534	0	417	+	1	CNL-C
LOC_Os01g57310	LOC_Os01g57310.1	33120481	33124371	4364	8254	+	2	CNL-C
LOC_Os01g71114	LOC_Os01g71114.1	41159307	41159651	0	344	-	4	CNL-C
LOC_Os01g71114	LOC_Os01g71114.1	41160694	41160906	1387	1599	-	3	CNL-C
LOC_Os01g71114	LOC_Os01g71114.1	41161985	41163148	2678	3841	-	2	CNL-C
LOC_Os01g71114	LOC_Os01g71114.1	41163448	41163822	4141	4515	-	1	CNL-C
LOC_Os02g02640	LOC_Os02g02640.1	967172	967229	0	57	+	1	CNL-C
LOC_Os02g02640	LOC_Os02g02640.1	968316	968657	1144	1485	+	2	CNL-C
LOC_Os02g02640	LOC_Os02g02640.1	968936	969015	1764	1843	+	3	CNL-C
LOC_Os02g02640	LOC_Os02g02640.1	969063	969698	1891	2526	+	4	CNL-C
LOC_Os02g02640	LOC_Os02g02640.1	969819	971527	2647	4355	+	5	CNL-C
LOC_Os02g02640	LOC_Os02g02640.1	971563	972514	4391	5342	+	6	CNL-C
LOC_Os02g02640	LOC_Os02g02640.1	972821	973273	5649	6101	+	7	CNL-C
LOC_Os02g02640	LOC_Os02g02640.1	974303	974497	7131	7325	+	8	CNL-C
LOC_Os02g09790	LOC_Os02g09790.1	5048656	5052503	0	3847	+	1	CNL-C
LOC_Os02g16060	LOC_Os02g16060.1	9136748	9140133	0	3385	+	1	CNL-C
LOC_Os02g16270	LOC_Os02g16270.1	9257998	9262307	0	4309	+	1	CNL-C
LOC_Os02g16270	LOC_Os02g16270.1	9262415	9262614	4417	4616	+	2	CNL-C
LOC_Os02g16330	LOC_Os02g16330.1	9284788	9286407	0	1619	+	1	CNL-C
LOC_Os02g16330	LOC_Os02g16330.1	9288060	9288153	3272	3365	+	2	CNL-C
LOC_Os02g16330	LOC_Os02g16330.1	9288719	9290817	3931	6029	+	3	CNL-C
LOC_Os02g17304	LOC_Os02g17304.1	9922465	9924684	0	2219	-	2	CNL-C
LOC_Os02g17304	LOC_Os02g17304.1	9927382	9928349	4917	5884	-	1	CNL-C
LOC_Os02g18080	LOC_Os02g18080.1	10503049	10503206	0	157	+	1	CNL-C
LOC_Os02g18080	LOC_Os02g18080.1	10503327	10503415	278	366	+	2	CNL-C
LOC_Os02g18080	LOC_Os02g18080.1	10504672	10508541	1623	5492	+	3	CNL-C
LOC_Os02g18140	LOC_Os02g18140.1	10535635	10537204	0	1569	+	1	CNL-C
LOC_Os02g18140	LOC_Os02g18140.1	10537249	10537298	1614	1663	+	2	CNL-C
LOC_Os02g18140	LOC_Os02g18140.1	10537747	10538767	2112	3132	+	3	CNL-C
LOC_Os02g18140	LOC_Os02g18140.1	10539632	10539699	3997	4064	+	4	CNL-C
LOC_Os02g25900	LOC_Os02g25900.1	15192254	15192630	0	376	+	1	CNL-C
LOC_Os02g25900	LOC_Os02g25900.1	15193044	15196729	790	4475	+	2	CNL-C
LOC_Os02g35210	LOC_Os02g35210.1	21166678	21167489	0	811	+	1	CNL-C
LOC_Os02g35210	LOC_Os02g35210.1	21167921	21169952	1243	3274	+	2	CNL-C
LOC_Os03g10900	LOC_Os03g10900.1	5596830	5599784	0	2954	+	1	CNL-B
LOC_Os03g20840	LOC_Os03g20840.1	11798065	11802045	0	3980	+	1	CNL-C
LOC_Os03g36920	LOC_Os03g36920.1	20485905	20491235	0	5330	+	1	CNL-C
LOC_Os03g37720	LOC_Os03g37720.1	20913610	20917410	0	3800	+	1	CNL-C
LOC_Os03g38250	LOC_Os03g38250.1	21233600	21234278	0	678	+	1	CNL-C
LOC_Os03g38250	LOC_Os03g38250.1	21234715	21236509	1115	2909	+	2	CNL-C
LOC_Os03g38250	LOC_Os03g38250.1	21236582	21237567	2982	3967	+	3	CNL-C
LOC_Os03g38250	LOC_Os03g38250.1	21237657	21237936	4057	4336	+	4	CNL-C
LOC_Os03g38330	LOC_Os03g38330.1	21268409	21268765	0	356	+	1	CNL-C
LOC_Os03g38330	LOC_Os03g38330.1	21269120	21271927	711	3518	+	2	CNL-C
LOC_Os03g38330	LOC_Os03g38330.1	21272072	21272412	3663	4003	+	3	CNL-C
LOC_Os03g40194	LOC_Os03g40194.1	22347660	22351524	0	3864	+	1	CNL-C
LOC_Os03g48320	LOC_Os03g48320.1	27517616	27520034	0	2418	-	2	CNL-C
LOC_Os03g48320	LOC_Os03g48320.1	27520372	27521492	2756	3876	-	1	CNL-C
LOC_Os03g50150	LOC_Os03g50150.1	28599798	28603935	0	4137	+	1	CNL-C
LOC_Os03g63150	LOC_Os03g63150.1	35693286	35693623	0	337	-	4	CNL-C
LOC_Os03g63150	LOC_Os03g63150.1	35693714	35693820	428	534	-	3	CNL-C
LOC_Os03g63150	LOC_Os03g63150.1	35694588	35698512	1302	5226	-	2	CNL-C
LOC_Os03g63150	LOC_Os03g63150.1	35698828	35699010	5542	5724	-	1	CNL-C
LOC_Os03g63240	LOC_Os03g63240.1	35729881	35732118	0	2237	+	1	CNL-C
LOC_Os04g02110	LOC_Os04g02110.1	681115	682846	0	1731	-	2	CNL-C
LOC_Os04g02110	LOC_Os04g02110.1	684227	687716	3112	6601	-	1	CNL-C
LOC_Os04g11430	LOC_Os04g11430.1	6250562	6252606	0	2044	+	1	CNL-C
LOC_Os04g11430	LOC_Os04g11430.1	6252699	6252791	2137	2229	+	2	CNL-C
LOC_Os04g11430	LOC_Os04g11430.1	6253192	6253294	2630	2732	+	3	CNL-C
LOC_Os04g11430	LOC_Os04g11430.1	6253398	6253415	2836	2853	+	4	CNL-C
LOC_Os04g24700	LOC_Os04g24700.1	14180680	14181993	0	1313	+	1	CNL-C
LOC_Os04g24700	LOC_Os04g24700.1	14182189	14183154	1509	2474	+	2	CNL-C
LOC_Os04g30660	LOC_Os04g30660.1	18318639	18321801	0	3162	+	1	CNL-C
LOC_Os04g30660	LOC_Os04g30660.1	18322392	18322459	3753	3820	+	2	CNL-C
LOC_Os04g30690	LOC_Os04g30690.1	18340866	18343131	0	2265	+	1	CNL-C
LOC_Os04g30690	LOC_Os04g30690.1	18343539	18344035	2673	3169	+	2	CNL-C
LOC_Os04g30690	LOC_Os04g30690.1	18344465	18344512	3599	3646	+	3	CNL-C
LOC_Os04g30930	LOC_Os04g30930.1	18490353	18491907	0	1554	+	1	CNL-C
LOC_Os04g30930	LOC_Os04g30930.1	18492475	18494159	2122	3806	+	2	CNL-C
LOC_Os04g41370	LOC_Os04g41370.1	24538462	24541590	0	3128	+	1	CNL-C
LOC_Os04g43340	LOC_Os04g43340.1	25631835	25632254	0	419	-	4	CNL-C
LOC_Os04g43340	LOC_Os04g43340.1	25632396	25632498	561	663	-	3	CNL-C
LOC_Os04g43340	LOC_Os04g43340.1	25632596	25634123	761	2288	-	2	CNL-C
LOC_Os04g43340	LOC_Os04g43340.1	25635264	25636842	3429	5007	-	1	CNL-C
LOC_Os04g43440	LOC_Os04g43440.2	25708299	25708619	0	320	-	2	CNL-B
LOC_Os04g43440	LOC_Os04g43440.2	25712301	25712547	4002	4248	-	1	CNL-B
LOC_Os05g12770	LOC_Os05g12770.1	7325664	7327976	0	2312	-	3	CNL-C
LOC_Os05g12770	LOC_Os05g12770.1	7328827	7328961	3163	3297	-	2	CNL-C
LOC_Os05g12770	LOC_Os05g12770.1	7329247	7330296	3583	4632	-	1	CNL-C
LOC_Os05g30220	LOC_Os05g30220.1	17512760	17513225	0	465	-	3	CNL-C
LOC_Os05g30220	LOC_Os05g30220.1	17513347	17517665	587	4905	-	2	CNL-C
LOC_Os05g30220	LOC_Os05g30220.1	17517806	17517933	5046	5173	-	1	CNL-C
LOC_Os05g31530	LOC_Os05g31530.1	18341349	18346640	0	5291	+	1	CNL-C
LOC_Os05g31530	LOC_Os05g31530.1	18346845	18347097	5496	5748	+	2	CNL-C
LOC_Os05g31550	LOC_Os05g31550.1	18354322	18357990	0	3668	+	1	CNL-C
LOC_Os05g31570	LOC_Os05g31570.1	18377097	18381007	0	3910	+	1	CNL-C
LOC_Os05g31570	LOC_Os05g31570.1	18381883	18382198	4786	5101	+	2	CNL-C
LOC_Os05g31570	LOC_Os05g31570.1	18382349	18382814	5252	5717	+	3	CNL-C
LOC_Os05g34220	LOC_Os05g34220.2	20258661	20262098	0	3437	+	1	CNL-C
LOC_Os05g34220	LOC_Os05g34220.2	20262185	20262474	3524	3813	+	2	CNL-C
LOC_Os05g34230	LOC_Os05g34230.1	20263661	20266481	0	2820	+	1	CNL-C
LOC_Os05g40150	LOC_Os05g40150.1	23580975	23581590	0	615	-	3	CNL-C
LOC_Os05g40150	LOC_Os05g40150.1	23582145	23584370	1170	3395	-	2	CNL-C
LOC_Os05g40150	LOC_Os05g40150.1	23584568	23585400	3593	4425	-	1	CNL-C
LOC_Os05g40160	LOC_Os05g40160.1	23586768	23587654	0	886	+	1	CNL-C
LOC_Os05g40160	LOC_Os05g40160.1	23588006	23590400	1238	3632	+	2	CNL-C
LOC_Os05g41310	LOC_Os05g41310.1	24197214	24199050	0	1836	+	1	CNL-C
LOC_Os05g41310	LOC_Os05g41310.1	24199127	24199324	1913	2110	+	2	CNL-C
LOC_Os05g41310	LOC_Os05g41310.1	24199555	24200543	2341	3329	+	3	CNL-C
LOC_Os06g03500	LOC_Os06g03500.1	1347280	1350187	0	2907	-	2	CNL-C
LOC_Os06g03500	LOC_Os06g03500.1	1351068	1351183	3788	3903	-	1	CNL-C
LOC_Os06g05359	LOC_Os06g05359.1	2410176	2410443	0	267	+	1	CNL-C
LOC_Os06g05359	LOC_Os06g05359.1	2413785	2416692	3609	6516	+	2	CNL-C
LOC_Os06g05359	LOC_Os06g05359.1	2416787	2416993	6611	6817	+	3	CNL-C
LOC_Os06g05359	LOC_Os06g05359.1	2417116	2417216	6940	7040	+	4	CNL-C
LOC_Os06g05359	LOC_Os06g05359.1	2417647	2417903	7471	7727	+	5	CNL-C
LOC_Os06g05359	LOC_Os06g05359.1	2417985	2418568	7809	8392	+	6	CNL-C
LOC_Os06g06850	LOC_Os06g06850.1	3234519	3234863	0	344	-	3	CNL-C
LOC_Os06g06850	LOC_Os06g06850.1	3235204	3237307	685	2788	-	2	CNL-C
LOC_Os06g06850	LOC_Os06g06850.1	3238262	3239156	3743	4637	-	1	CNL-C
LOC_Os06g15750	LOC_Os06g15750.1	8935092	8935308	0	216	-	3	CNL-C
LOC_Os06g15750	LOC_Os06g15750.1	8935790	8936745	698	1653	-	2	CNL-C
LOC_Os06g15750	LOC_Os06g15750.1	8936916	8939018	1824	3926	-	1	CNL-C
LOC_Os06g16790	LOC_Os06g16790.1	9715208	9715512	0	304	-	4	CNL-C
LOC_Os06g16790	LOC_Os06g16790.1	9716196	9718693	988	3485	-	3	CNL-C
LOC_Os06g16790	LOC_Os06g16790.1	9723149	9723205	7941	7997	-	2	CNL-C
LOC_Os06g16790	LOC_Os06g16790.1	9724482	9724859	9274	9651	-	1	CNL-C
LOC_Os06g17880	LOC_Os06g17880.1	10375846	10376007	0	161	+	1	CNL-C
LOC_Os06g17880	LOC_Os06g17880.1	10377198	10380263	1352	4417	+	2	CNL-C
LOC_Os06g20050	LOC_Os06g20050.1	11498992	11499049	0	57	+	1	CNL-C
LOC_Os06g20050	LOC_Os06g20050.1	11500027	11503823	1035	4831	+	2	CNL-C
LOC_Os06g22460	LOC_Os06g22460.1	13055162	13055756	0	594	-	2	CNL-C
LOC_Os06g22460	LOC_Os06g22460.1	13055892	13058027	730	2865	-	1	CNL-C
LOC_Os06g30430	LOC_Os06g30430.1	17584536	17585669	0	1133	+	1	CNL-C
LOC_Os06g30430	LOC_Os06g30430.1	17586000	17586350	1464	1814	+	2	CNL-C
LOC_Os06g41480	LOC_Os06g41480.1	24866897	24870433	0	3536	+	1	CNL-C
LOC_Os06g41480	LOC_Os06g41480.1	24870762	24870892	3865	3995	+	2	CNL-C
LOC_Os06g41480	LOC_Os06g41480.1	24870977	24871210	4080	4313	+	3	CNL-C
LOC_Os06g41640	LOC_Os06g41640.1	24930055	24930417	0	362	-	4	CNL-C
LOC_Os06g41640	LOC_Os06g41640.1	24930854	24930914	799	859	-	3	CNL-C
LOC_Os06g41640	LOC_Os06g41640.1	24931551	24931656	1496	1601	-	2	CNL-C
LOC_Os06g41640	LOC_Os06g41640.1	24931770	24935193	1715	5138	-	1	CNL-C
LOC_Os06g41660	LOC_Os06g41660.1	24938936	24939445	0	509	-	4	CNL-C
LOC_Os06g41660	LOC_Os06g41660.1	24939886	24940850	950	1914	-	3	CNL-C
LOC_Os06g41660	LOC_Os06g41660.1	24940948	24944437	2012	5501	-	2	CNL-C
LOC_Os06g41660	LOC_Os06g41660.1	24945154	24945280	6218	6344	-	1	CNL-C
LOC_Os06g45690	LOC_Os06g45690.1	27666205	27670507	0	4302	+	1	CNL-C
LOC_Os06g47800	LOC_Os06g47800.1	28926195	28926581	0	386	-	3	CNL-C
LOC_Os06g47800	LOC_Os06g47800.1	28926748	28929235	553	3040	-	2	CNL-C
LOC_Os06g47800	LOC_Os06g47800.1	28929998	28930077	3803	3882	-	1	CNL-C
LOC_Os07g04900	LOC_Os07g04900.1	2162644	2167122	0	4478	+	1	CNL-C
LOC_Os07g08890	LOC_Os07g08890.1	4618666	4618794	0	128	+	1	CNL-C
LOC_Os07g08890	LOC_Os07g08890.1	4619774	4622813	1108	4147	+	2	CNL-C
LOC_Os07g17250	LOC_Os07g17250.1	10173157	10176827	0	3670	+	1	CNL-C
LOC_Os07g19320	LOC_Os07g19320.1	11431985	11432167	0	182	-	4	CNL-C
LOC_Os07g19320	LOC_Os07g19320.1	11432265	11432327	280	342	-	3	CNL-C
LOC_Os07g19320	LOC_Os07g19320.1	11432528	11434358	543	2373	-	2	CNL-C
LOC_Os07g19320	LOC_Os07g19320.1	11435083	11435879	3098	3894	-	1	CNL-C
LOC_Os07g29810	LOC_Os07g29810.1	17524037	17524386	0	349	+	1	CNL-C
LOC_Os07g29810	LOC_Os07g29810.1	17525028	17528680	991	4643	+	2	CNL-C
LOC_Os07g29820	LOC_Os07g29820.1	17529552	17532807	0	3255	-	4	CNL-C
LOC_Os07g29820	LOC_Os07g29820.1	17534045	17534351	4493	4799	-	3	CNL-C
LOC_Os07g29820	LOC_Os07g29820.1	17534733	17534804	5181	5252	-	2	CNL-C
LOC_Os07g29820	LOC_Os07g29820.1	17534921	17535086	5369	5534	-	1	CNL-C
LOC_Os07g33730	LOC_Os07g33730.2	20164249	20164674	0	425	-	2	CNL-C
LOC_Os07g33730	LOC_Os07g33730.2	20165804	20170161	1555	5912	-	1	CNL-C
LOC_Os08g07330	LOC_Os08g07330.2	4105398	4105545	0	147	+	1	CNL-C
LOC_Os08g07330	LOC_Os08g07330.2	4105652	4106900	254	1502	+	2	CNL-C
LOC_Os08g07330	LOC_Os08g07330.2	4107849	4109958	2451	4560	+	3	CNL-C
LOC_Os08g09430	LOC_Os08g09430.1	5466374	5469304	0	2930	+	1	CNL-C
LOC_Os08g10260	LOC_Os08g10260.1	5964410	5966597	0	2187	-	2	CNL-C
LOC_Os08g10260	LOC_Os08g10260.1	5967051	5967847	2641	3437	-	1	CNL-C
LOC_Os08g16070	LOC_Os08g16070.1	9795796	9796536	0	740	-	3	CNL-C
LOC_Os08g16070	LOC_Os08g16070.1	9796726	9797204	930	1408	-	2	CNL-C
LOC_Os08g16070	LOC_Os08g16070.1	9797414	9798581	1618	2785	-	1	CNL-C
LOC_Os08g16120	LOC_Os08g16120.2	9824627	9824924	0	297	+	1	CNL-C
LOC_Os08g16120	LOC_Os08g16120.2	9825025	9825049	398	422	+	2	CNL-C
LOC_Os08g16120	LOC_Os08g16120.2	9825204	9825371	577	744	+	3	CNL-C
LOC_Os08g16120	LOC_Os08g16120.2	9825720	9828471	1093	3844	+	4	CNL-C
LOC_Os08g28540	LOC_Os08g28540.1	17427398	17428218	0	820	+	1	CNL-C
LOC_Os08g28540	LOC_Os08g28540.1	17429533	17431441	2135	4043	+	2	CNL-C
LOC_Os08g28600	LOC_Os08g28600.1	17470308	17472378	0	2070	-	2	CNL-C
LOC_Os08g28600	LOC_Os08g28600.1	17478063	17478892	7755	8584	-	1	CNL-C
LOC_Os08g29809	LOC_Os08g29809.1	18319089	18319383	0	294	-	4	CNL-C
LOC_Os08g29809	LOC_Os08g29809.1	18320533	18320592	1444	1503	-	3	CNL-C
LOC_Os08g29809	LOC_Os08g29809.1	18320688	18322630	1599	3541	-	2	CNL-C
LOC_Os08g29809	LOC_Os08g29809.1	18329008	18329913	9919	10824	-	1	CNL-C
LOC_Os08g29854	LOC_Os08g29854.1	18345865	18346833	0	968	+	1	CNL-C
LOC_Os08g29854	LOC_Os08g29854.1	18355126	18357165	9261	11300	+	2	CNL-C
LOC_Os08g29854	LOC_Os08g29854.1	18357271	18357344	11406	11479	+	3	CNL-C
LOC_Os08g29854	LOC_Os08g29854.1	18357819	18357849	11954	11984	+	4	CNL-C
LOC_Os08g29854	LOC_Os08g29854.1	18358619	18359037	12754	13172	+	5	CNL-C
LOC_Os08g31780	LOC_Os08g31780.1	19701779	19703810	0	2031	-	2	CNL-C
LOC_Os08g31780	LOC_Os08g31780.1	19704392	19705239	2613	3460	-	1	CNL-C
LOC_Os08g31800	LOC_Os08g31800.1	19715508	19717748	0	2240	-	2	CNL-C
LOC_Os08g31800	LOC_Os08g31800.1	19718274	19719680	2766	4172	-	1	CNL-C
LOC_Os08g32880	LOC_Os08g32880.1	20389564	20392287	0	2723	+	1	CNL-C
LOC_Os08g42930	LOC_Os08g42930.1	27130095	27131924	0	1829	+	1	CNL-C
LOC_Os08g42930	LOC_Os08g42930.1	27132358	27133725	2263	3630	+	2	CNL-C
LOC_Os08g43010	LOC_Os08g43010.1	27181459	27185448	0	3989	+	1	CNL-C
LOC_Os08g43050	LOC_Os08g43050.1	27205869	27206133	0	264	-	2	CNL-C
LOC_Os08g43050	LOC_Os08g43050.1	27206251	27209951	382	4082	-	1	CNL-C
LOC_Os09g13820	LOC_Os09g13820.1	8118804	8119871	0	1067	+	1	CNL-C
LOC_Os09g13820	LOC_Os09g13820.1	8120382	8122506	1578	3702	+	2	CNL-C
LOC_Os09g13820	LOC_Os09g13820.1	8122613	8122771	3809	3967	+	3	CNL-C
LOC_Os09g13820	LOC_Os09g13820.1	8122886	8123212	4082	4408	+	4	CNL-C
LOC_Os09g14100	LOC_Os09g14100.1	8348957	8352007	0	3050	-	2	CNL-B
LOC_Os09g14100	LOC_Os09g14100.1	8354242	8354350	5285	5393	-	1	CNL-B
LOC_Os09g34150	LOC_Os09g34150.2	20157700	20158715	0	1015	-	4	CNL-C
LOC_Os09g34150	LOC_Os09g34150.2	20158822	20159811	1122	2111	-	3	CNL-C
LOC_Os09g34150	LOC_Os09g34150.2	20159951	20160291	2251	2591	-	2	CNL-C
LOC_Os09g34150	LOC_Os09g34150.2	20160941	20162008	3241	4308	-	1	CNL-C
LOC_Os10g03570	LOC_Os10g03570.1	1540563	1541027	0	464	-	4	CNL-C
LOC_Os10g03570	LOC_Os10g03570.1	1541793	1542086	1230	1523	-	3	CNL-C
LOC_Os10g03570	LOC_Os10g03570.1	1542831	1543605	2268	3042	-	2	CNL-C
LOC_Os10g03570	LOC_Os10g03570.1	1545565	1546403	5002	5840	-	1	CNL-C
LOC_Os10g04120	LOC_Os10g04120.1	1904371	1904585	0	214	-	2	CNL-C
LOC_Os10g04120	LOC_Os10g04120.1	1905563	1909316	1192	4945	-	1	CNL-C
LOC_Os10g07400	LOC_Os10g07400.2	3908102	3908485	0	383	-	3	CNL-C
LOC_Os10g07400	LOC_Os10g07400.2	3908662	3911244	560	3142	-	2	CNL-C
LOC_Os10g07400	LOC_Os10g07400.2	3912406	3912672	4304	4570	-	1	CNL-C
LOC_Os10g10360	LOC_Os10g10360.3	5693445	5694282	0	837	-	3	CNL-C
LOC_Os10g10360	LOC_Os10g10360.3	5694450	5697293	1005	3848	-	2	CNL-C
LOC_Os10g10360	LOC_Os10g10360.3	5697769	5697950	4324	4505	-	1	CNL-C
LOC_Os11g10770	LOC_Os11g10770.1	5911937	5911982	0	45	-	3	CNL-C
LOC_Os11g10770	LOC_Os11g10770.1	5916985	5918130	5048	6193	-	2	CNL-C
LOC_Os11g10770	LOC_Os11g10770.1	5918634	5919029	6697	7092	-	1	CNL-C
LOC_Os11g11580	LOC_Os11g11580.1	6440319	6441052	0	733	+	1	CNL-C
LOC_Os11g11580	LOC_Os11g11580.1	6441528	6443315	1209	2996	+	2	CNL-C
LOC_Os11g11580	LOC_Os11g11580.1	6447584	6449529	7265	9210	+	3	CNL-C
LOC_Os11g12000	LOC_Os11g12000.1	6668507	6668589	0	82	+	1	CNL-C
LOC_Os11g12000	LOC_Os11g12000.1	6671343	6671423	2836	2916	+	2	CNL-C
LOC_Os11g12000	LOC_Os11g12000.1	6677775	6681159	9268	12652	+	3	CNL-C
LOC_Os11g12340	LOC_Os11g12340.1	6888057	6888425	0	368	+	1	CNL-C
LOC_Os11g12340	LOC_Os11g12340.1	6893301	6896357	5244	8300	+	2	CNL-C
LOC_Os11g13440	LOC_Os11g13440.1	7365098	7365936	0	838	+	1	CNL-C
LOC_Os11g13440	LOC_Os11g13440.1	7366544	7367861	1446	2763	+	2	CNL-C
LOC_Os11g13510	LOC_Os11g13510.1	7404844	7405676	0	832	+	1	CNL-C
LOC_Os11g13510	LOC_Os11g13510.1	7406254	7406732	1410	1888	+	2	CNL-C
LOC_Os11g13510	LOC_Os11g13510.1	7407222	7408213	2378	3369	+	3	CNL-C
LOC_Os11g13940	LOC_Os11g13940.1	7712006	7715188	0	3182	-	2	CNL-C
LOC_Os11g13940	LOC_Os11g13940.1	7716735	7717010	4729	5004	-	1	CNL-C
LOC_Os11g14380	LOC_Os11g14380.1	8072444	8073363	0	919	+	1	CNL-C
LOC_Os11g14380	LOC_Os11g14380.1	8075969	8078086	3525	5642	+	2	CNL-C
LOC_Os11g15190	LOC_Os11g15190.1	8568422	8570361	0	1939	-	3	CNL-C
LOC_Os11g15190	LOC_Os11g15190.1	8570407	8570477	1985	2055	-	2	CNL-C
LOC_Os11g15190	LOC_Os11g15190.1	8571320	8572164	2898	3742	-	1	CNL-C
LOC_Os11g15500	LOC_Os11g15500.1	8780013	8780836	0	823	+	1	CNL-C
LOC_Os11g15500	LOC_Os11g15500.1	8780961	8781796	948	1783	+	2	CNL-C
LOC_Os11g15500	LOC_Os11g15500.1	8781956	8783115	1943	3102	+	3	CNL-C
LOC_Os11g16470	LOC_Os11g16470.3	9108473	9109515	0	1042	+	1	CNL-C
LOC_Os11g16470	LOC_Os11g16470.3	9109600	9110432	1127	1959	+	2	CNL-C
LOC_Os11g16470	LOC_Os11g16470.3	9110513	9112774	2040	4301	+	3	CNL-C
LOC_Os11g17014	LOC_Os11g17014.1	9423621	9423954	0	333	+	1	CNL-C
LOC_Os11g17014	LOC_Os11g17014.1	9429725	9429936	6104	6315	+	2	CNL-C
LOC_Os11g17014	LOC_Os11g17014.1	9430260	9432595	6639	8974	+	3	CNL-C
LOC_Os11g17330	LOC_Os11g17330.1	9663116	9663942	0	826	+	1	CNL-C
LOC_Os11g17330	LOC_Os11g17330.1	9665420	9667466	2304	4350	+	2	CNL-C
LOC_Os11g24170	LOC_Os11g24170.1	13743944	13744007	0	63	-	4	CNL-C
LOC_Os11g24170	LOC_Os11g24170.1	13744270	13744353	326	409	-	3	CNL-C
LOC_Os11g24170	LOC_Os11g24170.1	13745250	13745449	1306	1505	-	2	CNL-C
LOC_Os11g24170	LOC_Os11g24170.1	13745681	13749580	1737	5636	-	1	CNL-C
LOC_Os11g27440	LOC_Os11g27440.1	15793129	15793940	0	811	+	1	CNL-C
LOC_Os11g27440	LOC_Os11g27440.1	15794597	15796631	1468	3502	+	2	CNL-C
LOC_Os11g27440	LOC_Os11g27440.1	15796874	15797782	3745	4653	+	3	CNL-C
LOC_Os11g28950	LOC_Os11g28950.1	16751697	16751730	0	33	-	6	CNL-C
LOC_Os11g28950	LOC_Os11g28950.1	16751916	16753999	219	2302	-	5	CNL-C
LOC_Os11g28950	LOC_Os11g28950.1	16754917	16754985	3220	3288	-	4	CNL-C
LOC_Os11g28950	LOC_Os11g28950.1	16757951	16759053	6254	7356	-	3	CNL-C
LOC_Os11g28950	LOC_Os11g28950.1	16759182	16759284	7485	7587	-	2	CNL-C
LOC_Os11g28950	LOC_Os11g28950.1	16759369	16759716	7672	8019	-	1	CNL-C
LOC_Os11g29090	LOC_Os11g29090.1	16849043	16849662	0	619	-	2	CNL-C
LOC_Os11g29090	LOC_Os11g29090.1	16849695	16852227	652	3184	-	1	CNL-C
LOC_Os11g29970	LOC_Os11g29970.1	17411995	17412041	0	46	-	4	CNL-C
LOC_Os11g29970	LOC_Os11g29970.1	17412146	17415233	151	3238	-	3	CNL-C
LOC_Os11g29970	LOC_Os11g29970.1	17416387	17416446	4392	4451	-	2	CNL-C
LOC_Os11g29970	LOC_Os11g29970.1	17417122	17417481	5127	5486	-	1	CNL-C
LOC_Os11g29980	LOC_Os11g29980.1	17425545	17425898	0	353	-	3	CNL-C
LOC_Os11g29980	LOC_Os11g29980.1	17426273	17428279	728	2734	-	2	CNL-C
LOC_Os11g29980	LOC_Os11g29980.1	17428636	17429007	3091	3462	-	1	CNL-C
LOC_Os11g35580	LOC_Os11g35580.1	20859839	20862726	0	2887	-	2	CNL-C
LOC_Os11g35580	LOC_Os11g35580.1	20862837	20862861	2998	3022	-	1	CNL-C
LOC_Os11g37740	LOC_Os11g37740.1	22310966	22311145	0	179	+	1	CNL-C
LOC_Os11g37740	LOC_Os11g37740.1	22314642	22314733	3676	3767	+	2	CNL-C
LOC_Os11g37740	LOC_Os11g37740.1	22315252	22316053	4286	5087	+	3	CNL-C
LOC_Os11g37740	LOC_Os11g37740.1	22316543	22318474	5577	7508	+	4	CNL-C
LOC_Os11g37740	LOC_Os11g37740.1	22318833	22319156	7867	8190	+	5	CNL-C
LOC_Os11g37759	LOC_Os11g37759.2	22328967	22329110	0	143	+	1	CNL-C
LOC_Os11g37759	LOC_Os11g37759.2	22329873	22333179	906	4212	+	2	CNL-C
LOC_Os11g37759	LOC_Os11g37759.2	22333357	22333656	4390	4689	+	3	CNL-C
LOC_Os11g37759	LOC_Os11g37759.2	22333757	22334081	4790	5114	+	4	CNL-C
LOC_Os11g37774	LOC_Os11g37774.1	22351283	22352178	0	895	+	1	CNL-C
LOC_Os11g37774	LOC_Os11g37774.1	22353866	22355735	2583	4452	+	2	CNL-C
LOC_Os11g37774	LOC_Os11g37774.1	22355969	22356073	4686	4790	+	3	CNL-C
LOC_Os11g37774	LOC_Os11g37774.1	22356174	22356267	4891	4984	+	4	CNL-C
LOC_Os11g37774	LOC_Os11g37774.1	22356370	22356398	5087	5115	+	5	CNL-C
LOC_Os11g37870	LOC_Os11g37870.1	22442247	22443064	0	817	+	1	CNL-C
LOC_Os11g37870	LOC_Os11g37870.1	22443461	22445393	1214	3146	+	2	CNL-C
LOC_Os11g40780	LOC_Os11g40780.1	24387280	24390444	0	3164	+	1	CNL-C
LOC_Os11g41540	LOC_Os11g41540.1	24911501	24911615	0	114	+	1	CNL-C
LOC_Os11g41540	LOC_Os11g41540.1	24911928	24914965	427	3464	+	2	CNL-C
LOC_Os11g41540	LOC_Os11g41540.1	24915268	24916290	3767	4789	+	3	CNL-C
LOC_Os11g41540	LOC_Os11g41540.1	24916707	24917050	5206	5549	+	4	CNL-C
LOC_Os11g42070	LOC_Os11g42070.2	25321310	25325479	0	4169	+	1	CNL-C
LOC_Os11g42090	LOC_Os11g42090.1	25338882	25339169	0	287	-	2	CNL-C
LOC_Os11g42090	LOC_Os11g42090.1	25342163	25345347	3281	6465	-	1	CNL-C
LOC_Os11g43700	LOC_Os11g43700.1	26376804	26377337	0	533	-	3	CNL-C
LOC_Os11g43700	LOC_Os11g43700.1	26377475	26379494	671	2690	-	2	CNL-C
LOC_Os11g43700	LOC_Os11g43700.1	26379851	26380866	3047	4062	-	1	CNL-C
LOC_Os11g44580	LOC_Os11g44580.1	26953151	26955595	0	2444	+	1	CNL-C
LOC_Os11g44960	LOC_Os11g44960.1	27221855	27224982	0	3127	+	1	CNL-C
LOC_Os11g44960	LOC_Os11g44960.1	27225946	27226087	4091	4232	+	2	CNL-C
LOC_Os11g45050	LOC_Os11g45050.1	27261093	27264194	0	3101	+	1	CNL-C
LOC_Os11g45090	LOC_Os11g45090.1	27282232	27285045	0	2813	+	1	CNL-C
LOC_Os11g45130	LOC_Os11g45130.1	27318942	27321029	0	2087	+	1	CNL-C
LOC_Os11g45130	LOC_Os11g45130.1	27321339	27322086	2397	3144	+	2	CNL-C
LOC_Os11g45130	LOC_Os11g45130.1	27323697	27324163	4755	5221	+	3	CNL-C
LOC_Os11g45160	LOC_Os11g45160.1	27335214	27337068	0	1854	+	1	CNL-C
LOC_Os11g45160	LOC_Os11g45160.1	27337313	27337380	2099	2166	+	2	CNL-C
LOC_Os11g45180	LOC_Os11g45180.1	27342028	27345123	0	3095	+	1	CNL-C
LOC_Os11g45190	LOC_Os11g45190.1	27349483	27349897	0	414	+	1	CNL-C
LOC_Os11g45190	LOC_Os11g45190.1	27350026	27353243	543	3760	+	2	CNL-C
LOC_Os11g45190	LOC_Os11g45190.1	27354550	27354931	5067	5448	+	3	CNL-C
LOC_Os11g45790	LOC_Os11g45790.1	27703761	27706073	0	2312	-	2	CNL-C
LOC_Os11g45790	LOC_Os11g45790.1	27706375	27707310	2614	3549	-	1	CNL-C
LOC_Os11g45970	LOC_Os11g45970.1	27812251	27814384	0	2133	-	2	CNL-C
LOC_Os11g45970	LOC_Os11g45970.1	27817494	27818431	5243	6180	-	1	CNL-C
LOC_Os11g46070	LOC_Os11g46070.3	27884593	27884704	0	111	+	1	CNL-C
LOC_Os11g46070	LOC_Os11g46070.3	27885340	27886175	747	1582	+	2	CNL-C
LOC_Os11g46070	LOC_Os11g46070.3	27888287	27890463	3694	5870	+	3	CNL-C
LOC_Os11g46070	LOC_Os11g46070.3	27890554	27890936	5961	6343	+	4	CNL-C
LOC_Os12g09240	LOC_Os12g09240.1	4836884	4837261	0	377	-	4	CNL-C
LOC_Os12g09240	LOC_Os12g09240.1	4837333	4838872	449	1988	-	3	CNL-C
LOC_Os12g09240	LOC_Os12g09240.1	4839901	4840136	3017	3252	-	2	CNL-C
LOC_Os12g09240	LOC_Os12g09240.1	4841041	4841595	4157	4711	-	1	CNL-C
LOC_Os12g10410	LOC_Os12g10410.1	5508562	5510644	0	2082	-	2	Unnested
LOC_Os12g10410	LOC_Os12g10410.1	5513841	5515016	5279	6454	-	1	Unnested
LOC_Os12g17410	LOC_Os12g17410.1	9980554	9981552	0	998	-	4	CNL-C
LOC_Os12g17410	LOC_Os12g17410.1	9981859	9982525	1305	1971	-	3	CNL-C
LOC_Os12g17410	LOC_Os12g17410.1	9983845	9984198	3291	3644	-	2	CNL-C
LOC_Os12g17410	LOC_Os12g17410.1	9984315	9984649	3761	4095	-	1	CNL-C
LOC_Os12g17480	LOC_Os12g17480.1	10010499	10010820	0	321	-	3	CNL-C
LOC_Os12g17480	LOC_Os12g17480.1	10010939	10012525	440	2026	-	2	CNL-C
LOC_Os12g17480	LOC_Os12g17480.1	10013496	10014292	2997	3793	-	1	CNL-C
LOC_Os12g17490	LOC_Os12g17490.1	10016692	10016939	0	247	-	4	CNL-C
LOC_Os12g17490	LOC_Os12g17490.1	10017100	10018146	408	1454	-	3	CNL-C
LOC_Os12g17490	LOC_Os12g17490.1	10018327	10019161	1635	2469	-	2	CNL-C
LOC_Os12g17490	LOC_Os12g17490.1	10020513	10021360	3821	4668	-	1	CNL-C
LOC_Os12g29280	LOC_Os12g29280.1	17354834	17357230	0	2396	+	1	CNL-C
LOC_Os12g31620	LOC_Os12g31620.1	19043758	19046885	0	3127	-	2	CNL-C
LOC_Os12g31620	LOC_Os12g31620.1	19048496	19048583	4738	4825	-	1	CNL-C
LOC_Os12g32660	LOC_Os12g32660.1	19703788	19704644	0	856	-	3	CNL-C
LOC_Os12g32660	LOC_Os12g32660.1	19705160	19705405	1372	1617	-	2	CNL-C
LOC_Os12g32660	LOC_Os12g32660.1	19705965	19710182	2177	6394	-	1	CNL-C
LOC_Os12g32670	LOC_Os12g32670.1	19716108	19719314	0	3206	-	2	CNL-C
LOC_Os12g32670	LOC_Os12g32670.1	19719798	19719992	3690	3884	-	1	CNL-C
LOC_Os12g33160	LOC_Os12g33160.1	20061564	20062267	0	703	-	4	CNL-C
LOC_Os12g33160	LOC_Os12g33160.1	20063123	20065117	1559	3553	-	3	CNL-C
LOC_Os12g33160	LOC_Os12g33160.1	20065534	20066360	3970	4796	-	2	CNL-C
LOC_Os12g33160	LOC_Os12g33160.1	20066689	20066930	5125	5366	-	1	CNL-C
LOC_Os12g36720	LOC_Os12g36720.1	22487337	22487803	0	466	-	4	CNL-C
LOC_Os12g36720	LOC_Os12g36720.1	22488650	22490601	1313	3264	-	3	CNL-C
LOC_Os12g36720	LOC_Os12g36720.1	22491018	22491844	3681	4507	-	2	CNL-C
LOC_Os12g36720	LOC_Os12g36720.1	22492172	22492402	4835	5065	-	1	CNL-C
LOC_Os12g37740	LOC_Os12g37740.1	23167074	23169288	0	2214	-	3	CNL-C
LOC_Os12g37740	LOC_Os12g37740.1	23169493	23170346	2419	3272	-	2	CNL-C
LOC_Os12g37740	LOC_Os12g37740.1	23171598	23171951	4524	4877	-	1	CNL-C
LOC_Os12g37760	LOC_Os12g37760.1	23182563	23182959	0	396	+	1	CNL-C
LOC_Os12g37760	LOC_Os12g37760.1	23184701	23185512	2138	2949	+	2	CNL-C
LOC_Os12g37760	LOC_Os12g37760.1	23186358	23188516	3795	5953	+	3	CNL-C
Medtr1g006980	Medtr1g006980.1	699419	701584	0	2165	+	1	CNL-B
Medtr1g006980	Medtr1g006980.1	701673	702014	2254	2595	+	2	CNL-B
Medtr1g006980	Medtr1g006980.1	702184	702275	2765	2856	+	3	CNL-B
Medtr1g006980	Medtr1g006980.1	702352	702947	2933	3528	+	4	CNL-B
Medtr1g006980	Medtr1g006980.1	703088	703668	3669	4249	+	5	CNL-B
Medtr1g006980	Medtr1g006980.1	703859	704770	4440	5351	+	6	CNL-B
Medtr1g006980	Medtr1g006980.1	704859	705560	5440	6141	+	7	CNL-B
Medtr1g006980	Medtr1g006980.1	706121	706152	6702	6733	+	8	CNL-B
Medtr1g006980	Medtr1g006980.1	706394	706509	6975	7090	+	9	CNL-B
Medtr1g006980	Medtr1g006980.1	706628	706803	7209	7384	+	10	CNL-B
Medtr1g006980	Medtr1g006980.1	707165	707233	7746	7814	+	11	CNL-B
Medtr1g008240	Medtr1g008240.1	1395625	1399434	0	3809	+	1	CNL-C
Medtr1g016210	Medtr1g016210.1	4658016	4658805	0	789	+	1	CNL-C
Medtr1g016210	Medtr1g016210.1	4659838	4661885	1822	3869	+	2	CNL-C
Medtr1g021100	Medtr1g021100.1	6382989	6383679	0	690	+	1	CNL-A
Medtr1g021100	Medtr1g021100.1	6384002	6384396	1013	1407	+	2	CNL-A
Medtr1g021100	Medtr1g021100.1	6384903	6385318	1914	2329	+	3	CNL-A
Medtr1g021100	Medtr1g021100.1	6385371	6385576	2382	2587	+	4	CNL-A
Medtr1g021100	Medtr1g021100.1	6385684	6387220	2695	4231	+	5	CNL-A
Medtr1g021110	Medtr1g021110.1	6391836	6392168	0	332	+	1	CNL-A
Medtr1g021110	Medtr1g021110.1	6392343	6392691	507	855	+	2	CNL-A
Medtr1g021110	Medtr1g021110.1	6393102	6393496	1266	1660	+	3	CNL-A
Medtr1g021110	Medtr1g021110.1	6393585	6393940	1749	2104	+	4	CNL-A
Medtr1g021110	Medtr1g021110.1	6394042	6394253	2206	2417	+	5	CNL-A
Medtr1g021110	Medtr1g021110.1	6394337	6395282	2501	3446	+	6	CNL-A
Medtr1g023600	Medtr1g023600.1	7321670	7324732	0	3062	+	1	CNL-C
Medtr1g023600	Medtr1g023600.1	7325173	7325270	3503	3600	+	2	CNL-C
Medtr1g023600	Medtr1g023600.1	7325722	7325863	4052	4193	+	3	CNL-C
Medtr1g024190	Medtr1g024190.1	7712374	7712448	0	74	-	4	CNL-C
Medtr1g024190	Medtr1g024190.1	7712731	7713856	357	1482	-	3	CNL-C
Medtr1g024190	Medtr1g024190.1	7713950	7714472	1576	2098	-	2	CNL-C
Medtr1g024190	Medtr1g024190.1	7714550	7715786	2176	3412	-	1	CNL-C
Medtr1g041550	Medtr1g041550.1	11644067	11644117	0	50	-	6	CNL-B
Medtr1g041550	Medtr1g041550.1	11644822	11645631	755	1564	-	5	CNL-B
Medtr1g041550	Medtr1g041550.1	11645896	11646292	1829	2225	-	4	CNL-B
Medtr1g041550	Medtr1g041550.1	11646334	11646617	2267	2550	-	3	CNL-B
Medtr1g041550	Medtr1g041550.1	11646711	11646959	2644	2892	-	2	CNL-B
Medtr1g041550	Medtr1g041550.1	11647354	11650158	3287	6091	-	1	CNL-B
Medtr1g044100	Medtr1g044100.1	12813448	12813500	0	52	-	7	CNL-B
Medtr1g044100	Medtr1g044100.1	12814302	12814917	854	1469	-	6	CNL-B
Medtr1g044100	Medtr1g044100.1	12815428	12815787	1980	2339	-	5	CNL-B
Medtr1g044100	Medtr1g044100.1	12816360	12817088	2912	3640	-	4	CNL-B
Medtr1g044100	Medtr1g044100.1	12817184	12817432	3736	3984	-	3	CNL-B
Medtr1g044100	Medtr1g044100.1	12817827	12819093	4379	5645	-	2	CNL-B
Medtr1g044100	Medtr1g044100.1	12819141	12820615	5693	7167	-	1	CNL-B
Medtr1g045960	Medtr1g045960.1	13794551	13798159	0	3608	+	1	CNL-C
Medtr2g014730	Medtr2g014730.1	4511688	4512590	0	902	+	1	CNL-C
Medtr2g014730	Medtr2g014730.1	4512640	4513158	952	1470	+	2	CNL-C
Medtr2g014730	Medtr2g014730.1	4513201	4513533	1513	1845	+	3	CNL-C
Medtr2g014730	Medtr2g014730.1	4513574	4514224	1886	2536	+	4	CNL-C
Medtr2g014730	Medtr2g014730.1	4514265	4514404	2577	2716	+	5	CNL-C
Medtr2g014730	Medtr2g014730.1	4514465	4515061	2777	3373	+	6	CNL-C
Medtr2g014730	Medtr2g014730.1	4515118	4515223	3430	3535	+	7	CNL-C
Medtr2g014730	Medtr2g014730.1	4515569	4515629	3881	3941	+	8	CNL-C
Medtr2g014730	Medtr2g014730.1	4515772	4516012	4084	4324	+	9	CNL-C
Medtr2g014730	Medtr2g014730.1	4516359	4516455	4671	4767	+	10	CNL-C
Medtr2g014820	Medtr2g014820.1	4560359	4561074	0	715	-	6	CNL-C
Medtr2g014820	Medtr2g014820.1	4561169	4561349	810	990	-	5	CNL-C
Medtr2g014820	Medtr2g014820.1	4563417	4563564	3058	3205	-	4	CNL-C
Medtr2g014820	Medtr2g014820.1	4563675	4563904	3316	3545	-	3	CNL-C
Medtr2g014820	Medtr2g014820.1	4563949	4564222	3590	3863	-	2	CNL-C
Medtr2g014820	Medtr2g014820.1	4564338	4565601	3979	5242	-	1	CNL-C
Medtr2g014840	Medtr2g014840.1	4570711	4574463	0	3752	+	1	CNL-C
Medtr2g038510	Medtr2g038510.1	14184842	14186565	0	1723	-	2	CNL-D
Medtr2g038510	Medtr2g038510.1	14187890	14188952	3048	4110	-	1	CNL-D
Medtr2g038760	Medtr2g038760.1	14308853	14308888	0	35	+	1	CNL-C
Medtr2g038760	Medtr2g038760.1	14309389	14313117	536	4264	+	2	CNL-C
Medtr2g038900	Medtr2g038900.1	14361256	14364987	0	3731	+	1	CNL-C
Medtr2g039010	Medtr2g039010.1	14420884	14420907	0	23	+	1	CNL-C
Medtr2g039010	Medtr2g039010.1	14420951	14422024	67	1140	+	2	CNL-C
Medtr2g039090	Medtr2g039090.1	14440761	14444450	0	3689	+	1	CNL-C
Medtr3g007190	Medtr3g007190.1	942798	943950	0	1152	-	4	CNL-C
Medtr3g007190	Medtr3g007190.1	943998	944051	1200	1253	-	3	CNL-C
Medtr3g007190	Medtr3g007190.1	944121	945441	1323	2643	-	2	CNL-C
Medtr3g007190	Medtr3g007190.1	945485	945791	2687	2993	-	1	CNL-C
Medtr3g011270	Medtr3g011270.1	2682356	2685218	0	2862	+	1	CNL-C
Medtr3g011270	Medtr3g011270.1	2685492	2685526	3136	3170	+	2	CNL-C
Medtr3g011270	Medtr3g011270.1	2689468	2689725	7112	7369	+	3	CNL-C
Medtr3g011270	Medtr3g011270.1	2689781	2689933	7425	7577	+	4	CNL-C
Medtr3g011270	Medtr3g011270.1	2691707	2691880	9351	9524	+	5	CNL-C
Medtr3g011280	Medtr3g011280.1	2692572	2695412	0	2840	+	1	CNL-C
Medtr3g011300	Medtr3g011300.1	2702427	2705258	0	2831	+	1	CNL-C
Medtr3g011360	Medtr3g011360.1	2723716	2724371	0	655	+	1	CNL-C
Medtr3g011360	Medtr3g011360.1	2724439	2726050	723	2334	+	2	CNL-C
Medtr3g011360	Medtr3g011360.1	2726093	2726512	2377	2796	+	3	CNL-C
Medtr3g011370	Medtr3g011370.1	2730719	2733559	0	2840	+	1	CNL-C
Medtr3g011370	Medtr3g011370.1	2734334	2734447	3615	3728	+	2	CNL-C
Medtr3g011390	Medtr3g011390.1	2740619	2743474	0	2855	+	1	CNL-C
Medtr3g013790	Medtr3g013790.1	3131950	3131978	0	28	-	5	CNL-B
Medtr3g013790	Medtr3g013790.1	3132233	3132992	283	1042	-	4	CNL-B
Medtr3g013790	Medtr3g013790.1	3133365	3133646	1415	1696	-	3	CNL-B
Medtr3g013790	Medtr3g013790.1	3134022	3134533	2072	2583	-	2	CNL-B
Medtr3g013790	Medtr3g013790.1	3134684	3136943	2734	4993	-	1	CNL-B
Medtr3g014040	Medtr3g014040.1	3259675	3261220	0	1545	+	1	CNL-C
Medtr3g014040	Medtr3g014040.1	3261278	3262845	1603	3170	+	2	CNL-C
Medtr3g014040	Medtr3g014040.1	3262890	3263426	3215	3751	+	3	CNL-C
Medtr3g014080	Medtr3g014080.1	3285817	3289560	0	3743	+	1	CNL-C
Medtr3g014320	Medtr3g014320.1	3432616	3436644	0	4028	+	1	CNL-C
Medtr3g014360	Medtr3g014360.1	3452221	3453002	0	781	-	4	CNL-C
Medtr3g014360	Medtr3g014360.1	3453056	3453712	835	1491	-	3	CNL-C
Medtr3g014360	Medtr3g014360.1	3453772	3455247	1551	3026	-	2	CNL-C
Medtr3g014360	Medtr3g014360.1	3455292	3456252	3071	4031	-	1	CNL-C
Medtr3g014390	Medtr3g014390.1	3463234	3463275	0	41	-	5	CNL-C
Medtr3g014390	Medtr3g014390.1	3463449	3463532	215	298	-	4	CNL-C
Medtr3g014390	Medtr3g014390.1	3464163	3464223	929	989	-	3	CNL-C
Medtr3g014390	Medtr3g014390.1	3464425	3465044	1191	1810	-	2	CNL-C
Medtr3g014390	Medtr3g014390.1	3465085	3468375	1851	5141	-	1	CNL-C
Medtr3g014510	Medtr3g014510.1	3504219	3506617	0	2398	+	1	CNL-C
Medtr3g014510	Medtr3g014510.1	3506661	3508221	2442	4002	+	2	CNL-C
Medtr3g015260	Medtr3g015260.1	3902543	3905447	0	2904	+	1	CNL-C
Medtr3g015260	Medtr3g015260.1	3905549	3905988	3006	3445	+	2	CNL-C
Medtr3g015280	Medtr3g015280.1	3912279	3914678	0	2399	+	1	CNL-C
Medtr3g015500	Medtr3g015500.1	4010503	4010531	0	28	+	1	CNL-C
Medtr3g015500	Medtr3g015500.1	4010928	4011011	425	508	+	2	CNL-C
Medtr3g015500	Medtr3g015500.1	4011355	4013455	852	2952	+	3	CNL-C
Medtr3g015500	Medtr3g015500.1	4013522	4013844	3019	3341	+	4	CNL-C
Medtr3g015500	Medtr3g015500.1	4013915	4013981	3412	3478	+	5	CNL-C
Medtr3g015500	Medtr3g015500.1	4014096	4014185	3593	3682	+	6	CNL-C
Medtr3g015500	Medtr3g015500.1	4014921	4015037	4418	4534	+	7	CNL-C
Medtr3g015550	Medtr3g015550.1	4029240	4029349	0	109	+	1	CNL-C
Medtr3g015550	Medtr3g015550.1	4032415	4034934	3175	5694	+	2	CNL-C
Medtr3g015550	Medtr3g015550.1	4035537	4035587	6297	6347	+	3	CNL-C
Medtr3g015550	Medtr3g015550.1	4037013	4037070	7773	7830	+	4	CNL-C
Medtr3g015560	Medtr3g015560.1	4042138	4042228	0	90	+	1	CNL-C
Medtr3g015560	Medtr3g015560.1	4042607	4045165	469	3027	+	2	CNL-C
Medtr3g017620	Medtr3g017620.1	4573613	4575370	0	1757	+	1	CNL-C
Medtr3g018930	Medtr3g018930.1	4770294	4773764	0	3470	+	1	CNL-C
Medtr3g018980	Medtr3g018980.1	4788202	4791645	0	3443	+	1	CNL-C
Medtr3g019000	Medtr3g019000.1	4800788	4804243	0	3455	+	1	CNL-C
Medtr3g019040	Medtr3g019040.1	4818868	4822320	0	3452	+	1	CNL-C
Medtr3g019340	Medtr3g019340.1	4934863	4934874	0	11	+	1	CNL-C
Medtr3g019340	Medtr3g019340.1	4934939	4936677	76	1814	+	2	CNL-C
Medtr3g019340	Medtr3g019340.1	4936728	4937679	1865	2816	+	3	CNL-C
Medtr3g020420	Medtr3g020420.1	5399912	5400907	0	995	-	5	CNL-A
Medtr3g020420	Medtr3g020420.1	5401023	5401295	1111	1383	-	4	CNL-A
Medtr3g020420	Medtr3g020420.1	5401509	5401954	1597	2042	-	3	CNL-A
Medtr3g020420	Medtr3g020420.1	5402019	5402614	2107	2702	-	2	CNL-A
Medtr3g020420	Medtr3g020420.1	5402971	5403053	3059	3141	-	1	CNL-A
Medtr3g020620	Medtr3g020620.1	5487043	5490556	0	3513	+	1	CNL-C
Medtr3g020620	Medtr3g020620.1	5490601	5491127	3558	4084	+	2	CNL-C
Medtr3g020620	Medtr3g020620.1	5491273	5491398	4230	4355	+	3	CNL-C
Medtr3g020620	Medtr3g020620.1	5492591	5492719	5548	5676	+	4	CNL-C
Medtr3g020890	Medtr3g020890.1	5579734	5583480	0	3746	+	1	CNL-C
Medtr3g021100	Medtr3g021100.1	5662472	5665924	0	3452	+	1	CNL-C
Medtr3g021170	Medtr3g021170.1	5689083	5692514	0	3431	+	1	CNL-C
Medtr3g021340	Medtr3g021340.1	5765503	5768913	0	3410	+	1	CNL-C
Medtr3g021400	Medtr3g021400.1	5784567	5784719	0	152	-	3	CNL-C
Medtr3g021400	Medtr3g021400.1	5785374	5785483	807	916	-	2	CNL-C
Medtr3g021400	Medtr3g021400.1	5785918	5789275	1351	4708	-	1	CNL-C
Medtr3g022130	Medtr3g022130.1	6101425	6101760	0	335	+	1	CNL-C
Medtr3g022130	Medtr3g022130.1	6101839	6104797	414	3372	+	2	CNL-C
Medtr3g022130	Medtr3g022130.1	6106616	6107025	5191	5600	+	3	CNL-C
Medtr3g022230	Medtr3g022230.1	6141605	6146398	0	4793	+	1	CNL-C
Medtr3g022300	Medtr3g022300.1	6174816	6174845	0	29	+	1	CNL-C
Medtr3g022300	Medtr3g022300.1	6175846	6179676	1030	4860	+	2	CNL-C
Medtr3g022300	Medtr3g022300.1	6179810	6179952	4994	5136	+	3	CNL-C
Medtr3g022300	Medtr3g022300.1	6180247	6180660	5431	5844	+	4	CNL-C
Medtr3g022300	Medtr3g022300.1	6180762	6181377	5946	6561	+	5	CNL-C
Medtr3g022400	Medtr3g022400.1	6212843	6216262	0	3419	+	1	CNL-C
Medtr3g022570	Medtr3g022570.1	6343446	6346988	0	3542	+	1	CNL-C
Medtr3g022600	Medtr3g022600.1	6355842	6359642	0	3800	+	1	CNL-C
Medtr3g022790	Medtr3g022790.1	6460371	6464426	0	4055	+	1	CNL-C
Medtr3g022870	Medtr3g022870.1	6502702	6506130	0	3428	+	1	CNL-C
Medtr3g022920	Medtr3g022920.1	6520274	6523681	0	3407	+	1	CNL-C
Medtr3g022940	Medtr3g022940.1	6537287	6540715	0	3428	+	1	CNL-C
Medtr3g023030	Medtr3g023030.1	6567436	6570927	0	3491	+	1	CNL-C
Medtr3g023320	Medtr3g023320.1	6674970	6678291	0	3321	+	1	CNL-C
Medtr3g023320	Medtr3g023320.1	6678393	6678496	3423	3526	+	2	CNL-C
Medtr3g025360	Medtr3g025360.1	7132382	7135783	0	3401	+	1	CNL-C
Medtr3g026660	Medtr3g026660.1	7704246	7704357	0	111	-	2	CNL-C
Medtr3g026660	Medtr3g026660.1	7704667	7708130	421	3884	-	1	CNL-C
Medtr3g027200	Medtr3g027200.1	7981601	7985095	0	3494	+	1	CNL-C
Medtr3g027250	Medtr3g027250.1	7998249	7998288	0	39	-	2	CNL-C
Medtr3g027250	Medtr3g027250.1	7998372	8001829	123	3580	-	1	CNL-C
Medtr3g027420	Medtr3g027420.1	8097100	8100537	0	3437	+	1	CNL-C
Medtr3g027470	Medtr3g027470.1	8114902	8115070	0	168	-	4	CNL-C
Medtr3g027470	Medtr3g027470.1	8116786	8119921	1884	5019	-	3	CNL-C
Medtr3g027470	Medtr3g027470.1	8121772	8121828	6870	6926	-	2	CNL-C
Medtr3g027470	Medtr3g027470.1	8122102	8122162	7200	7260	-	1	CNL-C
Medtr3g028040	Medtr3g028040.1	8377344	8381102	0	3758	+	1	CNL-C
Medtr3g030960	Medtr3g030960.1	9264276	9267371	0	3095	+	1	CNL-C
Medtr3g030960	Medtr3g030960.1	9267699	9268082	3423	3806	+	2	CNL-C
Medtr3g030980	Medtr3g030980.1	9269759	9269761	0	2	+	1	CNL-C
Medtr3g030980	Medtr3g030980.1	9270727	9270789	968	1030	+	2	CNL-C
Medtr3g030980	Medtr3g030980.1	9272543	9272714	2784	2955	+	3	CNL-C
Medtr3g030980	Medtr3g030980.1	9272967	9273110	3208	3351	+	4	CNL-C
Medtr3g030980	Medtr3g030980.1	9273657	9273910	3898	4151	+	5	CNL-C
Medtr3g030980	Medtr3g030980.1	9275151	9279436	5392	9677	+	6	CNL-C
Medtr3g031940	Medtr3g031940.1	10004651	10008472	0	3821	+	1	CNL-C
Medtr3g032110	Medtr3g032110.1	10049926	10053759	0	3833	+	1	CNL-C
Medtr3g032110	Medtr3g032110.1	10054347	10054409	4421	4483	+	2	CNL-C
Medtr3g032110	Medtr3g032110.1	10054962	10055003	5036	5077	+	3	CNL-C
Medtr3g032150	Medtr3g032150.1	10061456	10064067	0	2611	+	1	CNL-C
Medtr3g032150	Medtr3g032150.1	10064108	10065489	2652	4033	+	2	CNL-C
Medtr3g032150	Medtr3g032150.1	10065651	10065723	4195	4267	+	3	CNL-C
Medtr3g032200	Medtr3g032200.1	10099576	10103385	0	3809	+	1	CNL-C
Medtr3g032340	Medtr3g032340.1	10156887	10160735	0	3848	+	1	CNL-C
Medtr3g032340	Medtr3g032340.1	10161307	10161369	4420	4482	+	2	CNL-C
Medtr3g032340	Medtr3g032340.1	10161887	10161928	5000	5041	+	3	CNL-C
Medtr3g032370	Medtr3g032370.1	10168339	10172346	0	4007	+	1	CNL-C
Medtr3g032500	Medtr3g032500.1	10233281	10237116	0	3835	+	1	CNL-C
Medtr3g032760	Medtr3g032760.1	10332163	10332232	0	69	-	4	CNL-C
Medtr3g032760	Medtr3g032760.1	10332359	10332450	196	287	-	3	CNL-C
Medtr3g032760	Medtr3g032760.1	10332614	10332663	451	500	-	2	CNL-C
Medtr3g032760	Medtr3g032760.1	10334037	10337787	1874	5624	-	1	CNL-C
Medtr3g032800	Medtr3g032800.1	10346091	10349834	0	3743	+	1	CNL-C
Medtr3g032960	Medtr3g032960.1	10403373	10403625	0	252	-	2	CNL-C
Medtr3g032960	Medtr3g032960.1	10404195	10408033	822	4660	-	1	CNL-C
Medtr3g033080	Medtr3g033080.1	10473237	10476082	0	2845	+	1	CNL-C
Medtr3g033080	Medtr3g033080.1	10476124	10477044	2887	3807	+	2	CNL-C
Medtr3g033080	Medtr3g033080.1	10477914	10477968	4677	4731	+	3	CNL-C
Medtr3g033080	Medtr3g033080.1	10478442	10478549	5205	5312	+	4	CNL-C
Medtr3g033110	Medtr3g033110.1	10490074	10492129	0	2055	+	1	CNL-C
Medtr3g033110	Medtr3g033110.1	10492193	10493979	2119	3905	+	2	CNL-C
Medtr3g033110	Medtr3g033110.1	10494750	10494981	4676	4907	+	3	CNL-C
Medtr3g033130	Medtr3g033130.1	10500019	10500508	0	489	+	1	CNL-C
Medtr3g033130	Medtr3g033130.1	10500553	10501653	534	1634	+	2	CNL-C
Medtr3g033130	Medtr3g033130.1	10501717	10501786	1698	1767	+	3	CNL-C
Medtr3g033130	Medtr3g033130.1	10503044	10503353	3025	3334	+	4	CNL-C
Medtr3g033130	Medtr3g033130.1	10503406	10503453	3387	3434	+	5	CNL-C
Medtr3g033130	Medtr3g033130.1	10503494	10504032	3475	4013	+	6	CNL-C
Medtr3g033130	Medtr3g033130.1	10504101	10505238	4082	5219	+	7	CNL-C
Medtr3g033130	Medtr3g033130.1	10505750	10505848	5731	5829	+	8	CNL-C
Medtr3g033240	Medtr3g033240.1	10553261	10555995	0	2734	+	1	CNL-C
Medtr3g033240	Medtr3g033240.1	10556048	10556289	2787	3028	+	2	CNL-C
Medtr3g033240	Medtr3g033240.1	10556330	10557051	3069	3790	+	3	CNL-C
Medtr3g033380	Medtr3g033380.1	10636174	10640004	0	3830	+	1	CNL-C
Medtr3g033860	Medtr3g033860.1	10861966	10865724	0	3758	+	1	CNL-C
Medtr3g034380	Medtr3g034380.1	11101260	11105015	0	3755	+	1	CNL-C
Medtr3g034430	Medtr3g034430.1	11119013	11122843	0	3830	+	1	CNL-C
Medtr3g034460	Medtr3g034460.1	11130251	11130413	0	162	-	4	CNL-C
Medtr3g034460	Medtr3g034460.1	11130465	11133820	214	3569	-	3	CNL-C
Medtr3g034460	Medtr3g034460.1	11133896	11134011	3645	3760	-	2	CNL-C
Medtr3g034460	Medtr3g034460.1	11136086	11136107	5835	5856	-	1	CNL-C
Medtr3g035480	Medtr3g035480.1	11673920	11677582	0	3662	+	1	CNL-C
Medtr3g035480	Medtr3g035480.1	11679036	11679065	5116	5145	+	2	CNL-C
Medtr3g035480	Medtr3g035480.1	11681819	11681830	7899	7910	+	3	CNL-C
Medtr3g035500	Medtr3g035500.1	11683971	11687705	0	3734	+	1	CNL-C
Medtr3g035810	Medtr3g035810.1	11783118	11785978	0	2860	+	1	CNL-C
Medtr3g035810	Medtr3g035810.1	11788926	11789349	5808	6231	+	2	CNL-C
Medtr3g035840	Medtr3g035840.1	11802604	11804543	0	1939	+	1	CNL-C
Medtr3g035940	Medtr3g035940.1	11845683	11849518	0	3835	+	1	CNL-C
Medtr3g035940	Medtr3g035940.1	11851268	11851344	5585	5661	+	2	CNL-C
Medtr3g035940	Medtr3g035940.1	11851927	11852043	6244	6360	+	3	CNL-C
Medtr3g035960	Medtr3g035960.1	11857028	11860832	0	3804	+	1	CNL-C
Medtr3g035960	Medtr3g035960.1	11861263	11861373	4235	4345	+	2	CNL-C
Medtr3g035960	Medtr3g035960.1	11862175	11862222	5147	5194	+	3	CNL-C
Medtr3g048690	Medtr3g048690.1	14635347	14635521	0	174	-	5	CNL-B
Medtr3g048690	Medtr3g048690.1	14636237	14636459	890	1112	-	4	CNL-B
Medtr3g048690	Medtr3g048690.1	14636545	14636683	1198	1336	-	3	CNL-B
Medtr3g048690	Medtr3g048690.1	14637184	14637729	1837	2382	-	2	CNL-B
Medtr3g048690	Medtr3g048690.1	14638077	14640977	2730	5630	-	1	CNL-B
Medtr3g055230	Medtr3g055230.1	17175640	17175882	0	242	-	4	CNL-B
Medtr3g055230	Medtr3g055230.1	17175982	17176011	342	371	-	3	CNL-B
Medtr3g055230	Medtr3g055230.1	17176665	17177270	1025	1630	-	2	CNL-B
Medtr3g055230	Medtr3g055230.1	17177409	17180486	1769	4846	-	1	CNL-B
Medtr3g055720	Medtr3g055720.1	17400708	17403404	0	2696	+	1	CNL-C
Medtr3g055720	Medtr3g055720.1	17404283	17404537	3575	3829	+	2	CNL-C
Medtr3g055740	Medtr3g055740.1	17409179	17409821	0	642	+	1	CNL-C
Medtr3g055740	Medtr3g055740.1	17409891	17411803	712	2624	+	2	CNL-C
Medtr3g055830	Medtr3g055830.1	17504501	17507248	0	2747	+	1	CNL-C
Medtr3g055870	Medtr3g055870.1	17512081	17514223	0	2142	+	1	CNL-C
Medtr3g055870	Medtr3g055870.1	17514288	17514808	2207	2727	+	2	CNL-C
Medtr3g055930	Medtr3g055930.1	17533059	17535872	0	2813	+	1	CNL-C
Medtr3g055930	Medtr3g055930.1	17536136	17536231	3077	3172	+	2	CNL-C
Medtr3g056190	Medtr3g056190.1	17679423	17682238	0	2815	+	1	CNL-C
Medtr3g056200	Medtr3g056200.1	17682306	17682324	0	18	-	2	CNL-C
Medtr3g056200	Medtr3g056200.1	17689370	17692113	7064	9807	-	1	CNL-C
Medtr3g056300	Medtr3g056300.1	17753003	17753314	0	311	-	4	CNL-C
Medtr3g056300	Medtr3g056300.1	17753386	17753514	383	511	-	3	CNL-C
Medtr3g056300	Medtr3g056300.1	17753587	17754751	584	1748	-	2	CNL-C
Medtr3g056300	Medtr3g056300.1	17754796	17755184	1793	2181	-	1	CNL-C
Medtr3g056310	Medtr3g056310.1	17758022	17760826	0	2804	+	1	CNL-C
Medtr3g056320	Medtr3g056320.1	17763815	17763818	0	3	-	2	CNL-C
Medtr3g056320	Medtr3g056320.1	17764182	17766954	367	3139	-	1	CNL-C
Medtr3g056360	Medtr3g056360.1	17779925	17782576	0	2651	+	1	CNL-C
Medtr3g056380	Medtr3g056380.1	17789048	17789051	0	3	-	2	CNL-C
Medtr3g056380	Medtr3g056380.1	17789307	17792131	259	3083	-	1	CNL-C
Medtr3g056410	Medtr3g056410.1	17802906	17805557	0	2651	+	1	CNL-C
Medtr3g062010	Medtr3g062010.1	19447545	19450676	0	3131	+	1	CNL-B
Medtr3g062010	Medtr3g062010.1	19451953	19452028	4408	4483	+	2	CNL-B
Medtr3g062010	Medtr3g062010.1	19452184	19452710	4639	5165	+	3	CNL-B
Medtr3g062090	Medtr3g062090.1	19493978	19497046	0	3068	+	1	CNL-B
Medtr3g062090	Medtr3g062090.1	19497613	19498149	3635	4171	+	2	CNL-B
Medtr3g062090	Medtr3g062090.1	19499587	19500253	5609	6275	+	3	CNL-B
Medtr3g062090	Medtr3g062090.1	19500511	19500650	6533	6672	+	4	CNL-B
Medtr3g062090	Medtr3g062090.1	19500740	19500814	6762	6836	+	5	CNL-B
Medtr3g062090	Medtr3g062090.1	19500948	19501034	6970	7056	+	6	CNL-B
Medtr3g062090	Medtr3g062090.1	19501129	19501233	7151	7255	+	7	CNL-B
Medtr3g062090	Medtr3g062090.1	19501333	19501419	7355	7441	+	8	CNL-B
Medtr3g062090	Medtr3g062090.1	19502559	19502627	8581	8649	+	9	CNL-B
Medtr3g062090	Medtr3g062090.1	19502778	19502879	8800	8901	+	10	CNL-B
Medtr3g062090	Medtr3g062090.1	19502976	19503047	8998	9069	+	11	CNL-B
Medtr3g062090	Medtr3g062090.1	19503490	19503610	9512	9632	+	12	CNL-B
Medtr3g062090	Medtr3g062090.1	19503731	19504398	9753	10420	+	13	CNL-B
Medtr3g062140	Medtr3g062140.1	19542786	19543040	0	254	+	1	CNL-B
Medtr3g062140	Medtr3g062140.1	19543104	19545009	318	2223	+	2	CNL-B
Medtr3g062140	Medtr3g062140.1	19545080	19545876	2294	3090	+	3	CNL-B
Medtr3g062140	Medtr3g062140.1	19546753	19547211	3967	4425	+	4	CNL-B
Medtr3g062140	Medtr3g062140.1	19550248	19550349	7462	7563	+	5	CNL-B
Medtr3g062140	Medtr3g062140.1	19550851	19551562	8065	8776	+	6	CNL-B
Medtr3g062140	Medtr3g062140.1	19551843	19551916	9057	9130	+	7	CNL-B
Medtr3g062140	Medtr3g062140.1	19552158	19552226	9372	9440	+	8	CNL-B
Medtr3g062140	Medtr3g062140.1	19553541	19553609	10755	10823	+	9	CNL-B
Medtr3g062140	Medtr3g062140.1	19554125	19554374	11339	11588	+	10	CNL-B
Medtr3g062140	Medtr3g062140.1	19554461	19554505	11675	11719	+	11	CNL-B
Medtr3g062140	Medtr3g062140.1	19554855	19554869	12069	12083	+	12	CNL-B
Medtr3g062140	Medtr3g062140.1	19554967	19555116	12181	12330	+	13	CNL-B
Medtr3g062140	Medtr3g062140.1	19555193	19555674	12407	12888	+	14	CNL-B
Medtr3g062220	Medtr3g062220.1	19574771	19576067	0	1296	+	1	CNL-B
Medtr3g062220	Medtr3g062220.1	19576119	19577589	1348	2818	+	2	CNL-B
Medtr3g062220	Medtr3g062220.1	19577652	19577658	2881	2887	+	3	CNL-B
Medtr3g062320	Medtr3g062320.1	19625302	19627160	0	1858	+	1	CNL-B
Medtr3g062320	Medtr3g062320.1	19627218	19628385	1916	3083	+	2	CNL-B
Medtr3g062320	Medtr3g062320.1	19629293	19630103	3991	4801	+	3	CNL-B
Medtr3g062320	Medtr3g062320.1	19631844	19631905	6542	6603	+	4	CNL-B
Medtr3g062320	Medtr3g062320.1	19632171	19632275	6869	6973	+	5	CNL-B
Medtr3g062320	Medtr3g062320.1	19632379	19632453	7077	7151	+	6	CNL-B
Medtr3g062320	Medtr3g062320.1	19633118	19633186	7816	7884	+	7	CNL-B
Medtr3g062320	Medtr3g062320.1	19633952	19634018	8650	8716	+	8	CNL-B
Medtr3g062320	Medtr3g062320.1	19634121	19634246	8819	8944	+	9	CNL-B
Medtr3g062320	Medtr3g062320.1	19634325	19634875	9023	9573	+	10	CNL-B
Medtr3g062420	Medtr3g062420.1	19673394	19676480	0	3086	+	1	CNL-B
Medtr3g062420	Medtr3g062420.1	19676616	19677197	3222	3803	+	2	CNL-B
Medtr3g069210	Medtr3g069210.1	21666831	21669701	0	2870	+	1	CNL-C
Medtr3g070590	Medtr3g070590.1	22343260	22343516	0	256	+	1	CNL-C
Medtr3g070590	Medtr3g070590.1	22344560	22346848	1300	3588	+	2	CNL-C
Medtr3g070590	Medtr3g070590.1	22346902	22347841	3642	4581	+	3	CNL-C
Medtr3g071130	Medtr3g071130.1	22606365	22609697	0	3332	+	1	CNL-C
Medtr3g072140	Medtr3g072140.1	23222353	23222901	0	548	-	6	CNL-A
Medtr3g072140	Medtr3g072140.1	23223466	23223795	1113	1442	-	5	CNL-A
Medtr3g072140	Medtr3g072140.1	23223883	23224152	1530	1799	-	4	CNL-A
Medtr3g072140	Medtr3g072140.1	23224327	23224602	1974	2249	-	3	CNL-A
Medtr3g072140	Medtr3g072140.1	23224761	23225865	2408	3512	-	2	CNL-A
Medtr3g072140	Medtr3g072140.1	23226238	23226314	3885	3961	-	1	CNL-A
Medtr3g086070	Medtr3g086070.1	28214764	28218082	0	3318	+	1	CNL-C
Medtr3g086070	Medtr3g086070.1	28218170	28218261	3406	3497	+	2	CNL-C
Medtr4g013820	Medtr4g013820.1	2931066	2931184	0	118	+	1	CNL-A
Medtr4g013820	Medtr4g013820.1	2932212	2933313	1146	2247	+	2	CNL-A
Medtr4g013820	Medtr4g013820.1	2933415	2933469	2349	2403	+	3	CNL-A
Medtr4g013820	Medtr4g013820.1	2933556	2933701	2490	2635	+	4	CNL-A
Medtr4g013820	Medtr4g013820.1	2933810	2934808	2744	3742	+	5	CNL-A
Medtr4g021690	Medtr4g021690.1	5987891	5987903	0	12	-	2	CNL-C
Medtr4g021690	Medtr4g021690.1	5988066	5991162	175	3271	-	1	CNL-C
Medtr4g022460	Medtr4g022460.1	6368560	6371634	0	3074	+	1	CNL-C
Medtr4g022480	Medtr4g022480.1	6380962	6383357	0	2395	+	1	CNL-C
Medtr4g022480	Medtr4g022480.1	6383401	6383407	2439	2445	+	2	CNL-C
Medtr4g022540	Medtr4g022540.1	6406629	6409659	0	3030	+	1	CNL-C
Medtr4g022540	Medtr4g022540.1	6409772	6409779	3143	3150	+	2	CNL-C
Medtr4g022560	Medtr4g022560.1	6414679	6417740	0	3061	+	1	CNL-C
Medtr4g022560	Medtr4g022560.1	6417829	6417904	3150	3225	+	2	CNL-C
Medtr4g022960	Medtr4g022960.1	6603164	6604304	0	1140	-	3	CNL-C
Medtr4g022960	Medtr4g022960.1	6604398	6604920	1234	1756	-	2	CNL-C
Medtr4g022960	Medtr4g022960.1	6604998	6606234	1834	3070	-	1	CNL-C
Medtr4g043230	Medtr4g043230.1	12995867	12995944	0	77	+	1	CNL-C
Medtr4g043230	Medtr4g043230.1	12997163	13000189	1296	4322	+	2	CNL-C
Medtr4g043230	Medtr4g043230.1	13000256	13000618	4389	4751	+	3	CNL-C
Medtr4g043500	Medtr4g043500.1	13123652	13123714	0	62	+	1	CNL-C
Medtr4g043500	Medtr4g043500.1	13127411	13130295	3759	6643	+	2	CNL-C
Medtr4g043500	Medtr4g043500.1	13144388	13144523	20736	20871	+	3	CNL-C
Medtr4g043500	Medtr4g043500.1	13145073	13145260	21421	21608	+	4	CNL-C
Medtr4g043500	Medtr4g043500.1	13145313	13145499	21661	21847	+	5	CNL-C
Medtr4g043500	Medtr4g043500.1	13146239	13146259	22587	22607	+	6	CNL-C
Medtr4g050410	Medtr4g050410.1	14810649	14814455	0	3806	+	1	CNL-C
Medtr4g050790	Medtr4g050790.1	14994225	14996645	0	2420	+	1	CNL-C
Medtr4g050820	Medtr4g050820.1	15005544	15008579	0	3035	+	1	CNL-C
Medtr4g055630	Medtr4g055630.1	17091854	17095079	0	3225	+	1	CNL-C
Medtr4g055630	Medtr4g055630.1	17096050	17096116	4196	4262	+	2	CNL-C
Medtr4g055630	Medtr4g055630.1	17096170	17096242	4316	4388	+	3	CNL-C
Medtr4g055630	Medtr4g055630.1	17097655	17097663	5801	5809	+	4	CNL-C
Medtr4g055630	Medtr4g055630.1	17098298	17098388	6444	6534	+	5	CNL-C
Medtr4g055630	Medtr4g055630.1	17098483	17098487	6629	6633	+	6	CNL-C
Medtr4g055630	Medtr4g055630.1	17098807	17099249	6953	7395	+	7	CNL-C
Medtr4g055630	Medtr4g055630.1	17099394	17099433	7540	7579	+	8	CNL-C
Medtr4g055630	Medtr4g055630.1	17099641	17099712	7787	7858	+	9	CNL-C
Medtr4g055630	Medtr4g055630.1	17099869	17099946	8015	8092	+	10	CNL-C
Medtr4g055630	Medtr4g055630.1	17100615	17100704	8761	8850	+	11	CNL-C
Medtr4g055630	Medtr4g055630.1	17100748	17100916	8894	9062	+	12	CNL-C
Medtr4g055630	Medtr4g055630.1	17101114	17101171	9260	9317	+	13	CNL-C
Medtr4g055630	Medtr4g055630.1	17101317	17101514	9463	9660	+	14	CNL-C
Medtr4g055630	Medtr4g055630.1	17101565	17101726	9711	9872	+	15	CNL-C
Medtr4g055630	Medtr4g055630.1	17101827	17101851	9973	9997	+	16	CNL-C
Medtr4g055630	Medtr4g055630.1	17102157	17102750	10303	10896	+	17	CNL-C
Medtr4g091380	Medtr4g091380.1	31281798	31284248	0	2450	-	2	CNL-B
Medtr4g091380	Medtr4g091380.1	31293007	31293246	11209	11448	-	1	CNL-B
Medtr4g091450	Medtr4g091450.1	31307062	31309482	0	2420	+	1	CNL-B
Medtr4g119140	Medtr4g119140.1	41179059	41179146	0	87	+	1	CNL-C
Medtr4g119140	Medtr4g119140.1	41179203	41180316	144	1257	+	2	CNL-C
Medtr4g119140	Medtr4g119140.1	41180408	41180826	1349	1767	+	3	CNL-C
Medtr4g119140	Medtr4g119140.1	41180919	41181046	1860	1987	+	4	CNL-C
Medtr4g119140	Medtr4g119140.1	41181117	41181249	2058	2190	+	5	CNL-C
Medtr4g119140	Medtr4g119140.1	41181297	41181574	2238	2515	+	6	CNL-C
Medtr5g018060	Medtr5g018060.1	6456348	6457519	0	1171	-	5	CNL-A
Medtr5g018060	Medtr5g018060.1	6457889	6458160	1541	1812	-	4	CNL-A
Medtr5g018060	Medtr5g018060.1	6458293	6458651	1945	2303	-	3	CNL-A
Medtr5g018060	Medtr5g018060.1	6459143	6459537	2795	3189	-	2	CNL-A
Medtr5g018060	Medtr5g018060.1	6460243	6460902	3895	4554	-	1	CNL-A
Medtr5g018120	Medtr5g018120.1	6479215	6480050	0	835	-	5	CNL-A
Medtr5g018120	Medtr5g018120.1	6480378	6480613	1163	1398	-	4	CNL-A
Medtr5g018120	Medtr5g018120.1	6480868	6481226	1653	2011	-	3	CNL-A
Medtr5g018120	Medtr5g018120.1	6481676	6482079	2461	2864	-	2	CNL-A
Medtr5g018120	Medtr5g018120.1	6483392	6484047	4177	4832	-	1	CNL-A
Medtr5g018160	Medtr5g018160.1	6490610	6490815	0	205	-	4	CNL-A
Medtr5g018160	Medtr5g018160.1	6491093	6491399	483	789	-	3	CNL-A
Medtr5g018160	Medtr5g018160.1	6491728	6492137	1118	1527	-	2	CNL-A
Medtr5g018160	Medtr5g018160.1	6492451	6492763	1841	2153	-	1	CNL-A
Medtr5g018210	Medtr5g018210.1	6513628	6514463	0	835	-	5	CNL-A
Medtr5g018210	Medtr5g018210.1	6515241	6515512	1613	1884	-	4	CNL-A
Medtr5g018210	Medtr5g018210.1	6515761	6516137	2133	2509	-	3	CNL-A
Medtr5g018210	Medtr5g018210.1	6516575	6516978	2947	3350	-	2	CNL-A
Medtr5g018210	Medtr5g018210.1	6517520	6518141	3892	4513	-	1	CNL-A
Medtr5g018910	Medtr5g018910.1	6838058	6838275	0	217	+	1	CNL-A
Medtr5g018910	Medtr5g018910.1	6838326	6838699	268	641	+	2	CNL-A
Medtr5g018910	Medtr5g018910.1	6839690	6840093	1632	2035	+	3	CNL-A
Medtr5g018910	Medtr5g018910.1	6840495	6840985	2437	2927	+	4	CNL-A
Medtr5g018910	Medtr5g018910.1	6841633	6841753	3575	3695	+	5	CNL-A
Medtr5g018910	Medtr5g018910.1	6841922	6842161	3864	4103	+	6	CNL-A
Medtr5g021080	Medtr5g021080.1	7824984	7825066	0	82	-	2	CNL-C
Medtr5g021080	Medtr5g021080.1	7825973	7828715	989	3731	-	1	CNL-C
Medtr5g027810	Medtr5g027810.1	11355380	11357909	0	2529	-	2	CNL-C
Medtr5g027810	Medtr5g027810.1	11358560	11359013	3180	3633	-	1	CNL-C
Medtr5g027860	Medtr5g027860.1	11374076	11374526	0	450	+	1	CNL-C
Medtr5g027860	Medtr5g027860.1	11375068	11377451	992	3375	+	2	CNL-C
Medtr5g027870	Medtr5g027870.1	11380278	11380707	0	429	+	1	CNL-C
Medtr5g027870	Medtr5g027870.1	11381239	11383649	961	3371	+	2	CNL-C
Medtr5g027900	Medtr5g027900.1	11392567	11393008	0	441	+	1	CNL-C
Medtr5g027900	Medtr5g027900.1	11393559	11395939	992	3372	+	2	CNL-C
Medtr5g027910	Medtr5g027910.1	11402195	11402627	0	432	+	1	CNL-C
Medtr5g027910	Medtr5g027910.1	11403345	11403723	1150	1528	+	2	CNL-C
Medtr5g027910	Medtr5g027910.1	11403914	11405966	1719	3771	+	3	CNL-C
Medtr5g028290	Medtr5g028290.1	11579153	11582538	0	3385	+	1	CNL-C
Medtr5g028290	Medtr5g028290.1	11583625	11583669	4472	4516	+	2	CNL-C
Medtr5g028290	Medtr5g028290.1	11583710	11583815	4557	4662	+	3	CNL-C
Medtr5g028340	Medtr5g028340.1	11611369	11614641	0	3272	+	1	CNL-C
Medtr5g028420	Medtr5g028420.1	11653393	11656686	0	3293	+	1	CNL-C
Medtr5g028750	Medtr5g028750.1	11790182	11793418	0	3236	+	1	CNL-C
Medtr5g034770	Medtr5g034770.1	14654477	14654624	0	147	-	5	CNL-C
Medtr5g034770	Medtr5g034770.1	14654770	14654779	293	302	-	4	CNL-C
Medtr5g034770	Medtr5g034770.1	14655524	14655535	1047	1058	-	3	CNL-C
Medtr5g034770	Medtr5g034770.1	14655705	14657712	1228	3235	-	2	CNL-C
Medtr5g034770	Medtr5g034770.1	14657756	14658376	3279	3899	-	1	CNL-C
Medtr5g035240	Medtr5g035240.1	14908136	14911057	0	2921	+	1	CNL-C
Medtr5g035280	Medtr5g035280.1	14918159	14918293	0	134	-	4	CNL-C
Medtr5g035280	Medtr5g035280.1	14918449	14918581	290	422	-	3	CNL-C
Medtr5g035280	Medtr5g035280.1	14918942	14919095	783	936	-	2	CNL-C
Medtr5g035280	Medtr5g035280.1	14919169	14922475	1010	4316	-	1	CNL-C
Medtr5g035300	Medtr5g035300.1	14931035	14932702	0	1667	+	1	CNL-C
Medtr5g035480	Medtr5g035480.1	15002006	15003225	0	1219	+	1	CNL-C
Medtr5g035480	Medtr5g035480.1	15003272	15005049	1266	3043	+	2	CNL-C
Medtr5g035480	Medtr5g035480.1	15006318	15006353	4312	4347	+	3	CNL-C
Medtr5g035480	Medtr5g035480.1	15006485	15006663	4479	4657	+	4	CNL-C
Medtr5g035480	Medtr5g035480.1	15007391	15007600	5385	5594	+	5	CNL-C
Medtr5g035530	Medtr5g035530.1	15026223	15029278	0	3055	+	1	CNL-C
Medtr5g035530	Medtr5g035530.1	15029370	15029470	3147	3247	+	2	CNL-C
Medtr5g035530	Medtr5g035530.1	15029575	15029648	3352	3425	+	3	CNL-C
Medtr5g035530	Medtr5g035530.1	15029804	15029948	3581	3725	+	4	CNL-C
Medtr5g035530	Medtr5g035530.1	15030083	15030380	3860	4157	+	5	CNL-C
Medtr5g036240	Medtr5g036240.1	15373768	15373799	0	31	+	1	CNL-A
Medtr5g036240	Medtr5g036240.1	15374735	15375836	967	2068	+	2	CNL-A
Medtr5g036240	Medtr5g036240.1	15376155	15376430	2387	2662	+	3	CNL-A
Medtr5g036240	Medtr5g036240.1	15376535	15377314	2767	3546	+	4	CNL-A
Medtr5g036240	Medtr5g036240.1	15378565	15379492	4797	5724	+	5	CNL-A
Medtr5g036460	Medtr5g036460.1	15460284	15460337	0	53	-	10	CNL-B
Medtr5g036460	Medtr5g036460.1	15461032	15461124	748	840	-	9	CNL-B
Medtr5g036460	Medtr5g036460.1	15461255	15461380	971	1096	-	8	CNL-B
Medtr5g036460	Medtr5g036460.1	15464411	15465136	4127	4852	-	7	CNL-B
Medtr5g036460	Medtr5g036460.1	15465229	15466128	4945	5844	-	6	CNL-B
Medtr5g036460	Medtr5g036460.1	15466214	15466705	5930	6421	-	5	CNL-B
Medtr5g036460	Medtr5g036460.1	15467215	15467367	6931	7083	-	4	CNL-B
Medtr5g036460	Medtr5g036460.1	15467546	15468289	7262	8005	-	3	CNL-B
Medtr5g036460	Medtr5g036460.1	15468428	15471020	8144	10736	-	2	CNL-B
Medtr5g036460	Medtr5g036460.1	15473172	15473284	12888	13000	-	1	CNL-B
Medtr5g037450	Medtr5g037450.1	15968734	15971805	0	3071	-	2	CNL-C
Medtr5g037450	Medtr5g037450.1	15973170	15973475	4436	4741	-	1	CNL-C
Medtr5g037500	Medtr5g037500.1	15986209	15989424	0	3215	+	1	CNL-C
Medtr5g037590	Medtr5g037590.1	16019921	16023481	0	3560	+	1	CNL-C
Medtr5g040900	Medtr5g040900.1	17566041	17566368	0	327	-	5	CNL-C
Medtr5g040900	Medtr5g040900.1	17566551	17567142	510	1101	-	4	CNL-C
Medtr5g040900	Medtr5g040900.1	17567189	17568015	1148	1974	-	3	CNL-C
Medtr5g040900	Medtr5g040900.1	17568079	17568560	2038	2519	-	2	CNL-C
Medtr5g040900	Medtr5g040900.1	17568604	17569026	2563	2985	-	1	CNL-C
Medtr5g062770	Medtr5g062770.1	25316487	25317052	0	565	-	4	CNL-B
Medtr5g062770	Medtr5g062770.1	25317128	25318195	641	1708	-	3	CNL-B
Medtr5g062770	Medtr5g062770.1	25318239	25318323	1752	1836	-	2	CNL-B
Medtr5g062770	Medtr5g062770.1	25318455	25318490	1968	2003	-	1	CNL-B
Medtr5g070470	Medtr5g070470.1	28860694	28860767	0	73	-	12	CNL-C
Medtr5g070470	Medtr5g070470.1	28860944	28861047	250	353	-	11	CNL-C
Medtr5g070470	Medtr5g070470.1	28861211	28861380	517	686	-	10	CNL-C
Medtr5g070470	Medtr5g070470.1	28861663	28861710	969	1016	-	9	CNL-C
Medtr5g070470	Medtr5g070470.1	28861764	28861805	1070	1111	-	8	CNL-C
Medtr5g070470	Medtr5g070470.1	28861971	28861993	1277	1299	-	7	CNL-C
Medtr5g070470	Medtr5g070470.1	28862346	28862433	1652	1739	-	6	CNL-C
Medtr5g070470	Medtr5g070470.1	28863032	28863119	2338	2425	-	5	CNL-C
Medtr5g070470	Medtr5g070470.1	28863251	28863346	2557	2652	-	4	CNL-C
Medtr5g070470	Medtr5g070470.1	28863731	28863852	3037	3158	-	3	CNL-C
Medtr5g070470	Medtr5g070470.1	28863977	28863989	3283	3295	-	2	CNL-C
Medtr5g070470	Medtr5g070470.1	28864187	28867158	3493	6464	-	1	CNL-C
Medtr5g070490	Medtr5g070490.1	28881429	28881524	0	95	-	7	CNL-C
Medtr5g070490	Medtr5g070490.1	28881876	28881964	447	535	-	6	CNL-C
Medtr5g070490	Medtr5g070490.1	28882104	28882186	675	757	-	5	CNL-C
Medtr5g070490	Medtr5g070490.1	28882403	28882454	974	1025	-	4	CNL-C
Medtr5g070490	Medtr5g070490.1	28882590	28882763	1161	1334	-	3	CNL-C
Medtr5g070490	Medtr5g070490.1	28882833	28882900	1404	1471	-	2	CNL-C
Medtr5g070490	Medtr5g070490.1	28883074	28886021	1645	4592	-	1	CNL-C
Medtr5g070960	Medtr5g070960.1	29097396	29100507	0	3111	+	1	CNL-C
Medtr5g071220	Medtr5g071220.1	29242381	29242628	0	247	-	5	CNL-C
Medtr5g071220	Medtr5g071220.1	29242718	29242863	337	482	-	4	CNL-C
Medtr5g071220	Medtr5g071220.1	29243024	29243130	643	749	-	3	CNL-C
Medtr5g071220	Medtr5g071220.1	29243482	29243518	1101	1137	-	2	CNL-C
Medtr5g071220	Medtr5g071220.1	29243574	29246596	1193	4215	-	1	CNL-C
Medtr5g071310	Medtr5g071310.1	29279351	29280589	0	1238	+	1	CNL-C
Medtr5g071310	Medtr5g071310.1	29280668	29282266	1317	2915	+	2	CNL-C
Medtr5g071310	Medtr5g071310.1	29282669	29282829	3318	3478	+	3	CNL-C
Medtr5g071310	Medtr5g071310.1	29283051	29283121	3700	3770	+	4	CNL-C
Medtr5g071310	Medtr5g071310.1	29283257	29283357	3906	4006	+	5	CNL-C
Medtr5g071310	Medtr5g071310.1	29283988	29283991	4637	4640	+	6	CNL-C
Medtr5g071310	Medtr5g071310.1	29284089	29284307	4738	4956	+	7	CNL-C
Medtr5g071310	Medtr5g071310.1	29284388	29284430	5037	5079	+	8	CNL-C
Medtr5g071310	Medtr5g071310.1	29284588	29284765	5237	5414	+	9	CNL-C
Medtr5g071310	Medtr5g071310.1	29284853	29284919	5502	5568	+	10	CNL-C
Medtr5g071310	Medtr5g071310.1	29285357	29285421	6006	6070	+	11	CNL-C
Medtr5g071310	Medtr5g071310.1	29285587	29285640	6236	6289	+	12	CNL-C
Medtr5g071310	Medtr5g071310.1	29285742	29285924	6391	6573	+	13	CNL-C
Medtr5g071470	Medtr5g071470.1	29375415	29378449	0	3034	+	1	CNL-C
Medtr5g071570	Medtr5g071570.1	29435537	29435746	0	209	-	9	CNL-C
Medtr5g071570	Medtr5g071570.1	29435900	29435983	363	446	-	8	CNL-C
Medtr5g071570	Medtr5g071570.1	29436095	29436164	558	627	-	7	CNL-C
Medtr5g071570	Medtr5g071570.1	29436325	29436359	788	822	-	6	CNL-C
Medtr5g071570	Medtr5g071570.1	29436411	29436452	874	915	-	5	CNL-C
Medtr5g071570	Medtr5g071570.1	29436527	29436540	990	1003	-	4	CNL-C
Medtr5g071570	Medtr5g071570.1	29436689	29436763	1152	1226	-	3	CNL-C
Medtr5g071570	Medtr5g071570.1	29437021	29437087	1484	1550	-	2	CNL-C
Medtr5g071570	Medtr5g071570.1	29437149	29440207	1612	4670	-	1	CNL-C
Medtr5g071670	Medtr5g071670.1	29471660	29471757	0	97	-	6	CNL-C
Medtr5g071670	Medtr5g071670.1	29471848	29471960	188	300	-	5	CNL-C
Medtr5g071670	Medtr5g071670.1	29472029	29472100	369	440	-	4	CNL-C
Medtr5g071670	Medtr5g071670.1	29472454	29472577	794	917	-	3	CNL-C
Medtr5g071670	Medtr5g071670.1	29472720	29472744	1060	1084	-	2	CNL-C
Medtr5g071670	Medtr5g071670.1	29472927	29475872	1267	4212	-	1	CNL-C
Medtr5g071780	Medtr5g071780.1	29511702	29511781	0	79	-	5	CNL-C
Medtr5g071780	Medtr5g071780.1	29511864	29511945	162	243	-	4	CNL-C
Medtr5g071780	Medtr5g071780.1	29512137	29512199	435	497	-	3	CNL-C
Medtr5g071780	Medtr5g071780.1	29512246	29512284	544	582	-	2	CNL-C
Medtr5g071780	Medtr5g071780.1	29512441	29515449	739	3747	-	1	CNL-C
Medtr5g071800	Medtr5g071800.1	29520431	29523647	0	3216	+	1	CNL-C
Medtr5g071850	Medtr5g071850.1	29560140	29563181	0	3041	+	1	CNL-C
Medtr5g072140	Medtr5g072140.1	29675429	29678285	0	2856	+	1	CNL-C
Medtr5g072250	Medtr5g072250.1	29711603	29714233	0	2630	+	1	CNL-C
Medtr5g072340	Medtr5g072340.1	29747959	29751072	0	3113	+	1	CNL-C
Medtr5g076840	Medtr5g076840.1	31783126	31785696	0	2570	+	1	CNL-C
Medtr5g085400	Medtr5g085400.1	35906400	35906560	0	160	+	1	CNL-B
Medtr5g085400	Medtr5g085400.1	35906907	35906986	507	586	+	2	CNL-B
Medtr5g085400	Medtr5g085400.1	35907216	35910500	816	4100	+	3	CNL-B
Medtr5g085400	Medtr5g085400.1	35910808	35911391	4408	4991	+	4	CNL-B
Medtr5g085400	Medtr5g085400.1	35911533	35912265	5133	5865	+	5	CNL-B
Medtr5g085400	Medtr5g085400.1	35912349	35912509	5949	6109	+	6	CNL-B
Medtr5g085400	Medtr5g085400.1	35912873	35912938	6473	6538	+	7	CNL-B
Medtr5g085400	Medtr5g085400.1	35913048	35913140	6648	6740	+	8	CNL-B
Medtr5g085400	Medtr5g085400.1	35913392	35914135	6992	7735	+	9	CNL-B
Medtr5g095910	Medtr5g095910.1	40893619	40896213	0	2594	+	1	CNL-C
Medtr5g095910	Medtr5g095910.1	40896256	40897389	2637	3770	+	2	CNL-C
Medtr6g045830	Medtr6g045830.1	9408991	9409450	0	459	-	3	CNL-C
Medtr6g045830	Medtr6g045830.1	9409494	9409906	503	915	-	2	CNL-C
Medtr6g045830	Medtr6g045830.1	9409964	9412525	973	3534	-	1	CNL-C
Medtr6g046130	Medtr6g046130.1	9527694	9527797	0	103	-	2	CNL-C
Medtr6g046130	Medtr6g046130.1	9527913	9531165	219	3471	-	1	CNL-C
Medtr6g046440	Medtr6g046440.1	9713476	9713573	0	97	-	3	CNL-C
Medtr6g046440	Medtr6g046440.1	9713675	9715222	199	1746	-	2	CNL-C
Medtr6g046440	Medtr6g046440.1	9715319	9716924	1843	3448	-	1	CNL-C
Medtr6g046480	Medtr6g046480.1	9729523	9729614	0	91	-	2	CNL-C
Medtr6g046480	Medtr6g046480.1	9729718	9733039	195	3516	-	1	CNL-C
Medtr6g046550	Medtr6g046550.1	9771244	9772346	0	1102	-	3	CNL-C
Medtr6g046550	Medtr6g046550.1	9772398	9772778	1154	1534	-	2	CNL-C
Medtr6g046550	Medtr6g046550.1	9772834	9773212	1590	1968	-	1	CNL-C
Medtr6g046570	Medtr6g046570.1	9776155	9776258	0	103	-	3	CNL-C
Medtr6g046570	Medtr6g046570.1	9776348	9777326	193	1171	-	2	CNL-C
Medtr6g046570	Medtr6g046570.1	9777367	9779646	1212	3491	-	1	CNL-C
Medtr6g046620	Medtr6g046620.1	9802020	9802634	0	614	+	1	CNL-C
Medtr6g046620	Medtr6g046620.1	9802705	9802958	685	938	+	2	CNL-C
Medtr6g046620	Medtr6g046620.1	9803016	9805252	996	3232	+	3	CNL-C
Medtr6g046620	Medtr6g046620.1	9805346	9805449	3326	3429	+	4	CNL-C
Medtr6g046930	Medtr6g046930.1	9919719	9919852	0	133	-	2	CNL-C
Medtr6g046930	Medtr6g046930.1	9919967	9923270	248	3551	-	1	CNL-C
Medtr6g047210	Medtr6g047210.1	10020847	10020849	0	2	-	2	CNL-C
Medtr6g047210	Medtr6g047210.1	10025080	10028334	4233	7487	-	1	CNL-C
Medtr6g047220	Medtr6g047220.1	10029031	10029264	0	233	-	10	CNL-C
Medtr6g047220	Medtr6g047220.1	10029364	10032625	333	3594	-	9	CNL-C
Medtr6g047220	Medtr6g047220.1	10034816	10035352	5785	6321	-	8	CNL-C
Medtr6g047220	Medtr6g047220.1	10035471	10036942	6440	7911	-	7	CNL-C
Medtr6g047220	Medtr6g047220.1	10037377	10037380	8346	8349	-	6	CNL-C
Medtr6g047220	Medtr6g047220.1	10038172	10038275	9141	9244	-	5	CNL-C
Medtr6g047220	Medtr6g047220.1	10039805	10040215	10774	11184	-	4	CNL-C
Medtr6g047220	Medtr6g047220.1	10041576	10041709	12545	12678	-	3	CNL-C
Medtr6g047220	Medtr6g047220.1	10041955	10042014	12924	12983	-	2	CNL-C
Medtr6g047220	Medtr6g047220.1	10042367	10042449	13336	13418	-	1	CNL-C
Medtr6g052390	Medtr6g052390.1	10691973	10693610	0	1637	-	2	CNL-C
Medtr6g052390	Medtr6g052390.1	10693692	10695371	1719	3398	-	1	CNL-C
Medtr6g052460	Medtr6g052460.1	10740714	10740720	0	6	+	1	CNL-C
Medtr6g052460	Medtr6g052460.1	10741164	10742923	450	2209	+	2	CNL-C
Medtr6g052570	Medtr6g052570.1	10783836	10783945	0	109	-	4	CNL-C
Medtr6g052570	Medtr6g052570.1	10784202	10784295	366	459	-	3	CNL-C
Medtr6g052570	Medtr6g052570.1	10784369	10786357	533	2521	-	2	CNL-C
Medtr6g052570	Medtr6g052570.1	10786398	10787498	2562	3662	-	1	CNL-C
Medtr6g052760	Medtr6g052760.1	10880563	10883857	0	3294	+	1	CNL-C
Medtr6g052760	Medtr6g052760.1	10884130	10884179	3567	3616	+	2	CNL-C
Medtr6g052760	Medtr6g052760.1	10885274	10885322	4711	4759	+	3	CNL-C
Medtr6g052760	Medtr6g052760.1	10891296	10891432	10733	10869	+	4	CNL-C
Medtr6g083690	Medtr6g083690.1	19293280	19293525	0	245	-	8	CNL-B
Medtr6g083690	Medtr6g083690.1	19293569	19294162	289	882	-	7	CNL-B
Medtr6g083690	Medtr6g083690.1	19294427	19294823	1147	1543	-	6	CNL-B
Medtr6g083690	Medtr6g083690.1	19294867	19295150	1587	1870	-	5	CNL-B
Medtr6g083690	Medtr6g083690.1	19295244	19295492	1964	2212	-	4	CNL-B
Medtr6g083690	Medtr6g083690.1	19295884	19297162	2604	3882	-	3	CNL-B
Medtr6g083690	Medtr6g083690.1	19297212	19297742	3932	4462	-	2	CNL-B
Medtr6g083690	Medtr6g083690.1	19297811	19298688	4531	5408	-	1	CNL-B
Medtr6g084360	Medtr6g084360.1	19665103	19665179	0	76	+	1	CNL-A
Medtr6g084360	Medtr6g084360.1	19665589	19666733	486	1630	+	2	CNL-A
Medtr6g084360	Medtr6g084360.1	19666849	19667072	1746	1969	+	3	CNL-A
Medtr6g084360	Medtr6g084360.1	19667186	19668368	2083	3265	+	4	CNL-A
Medtr6g084360	Medtr6g084360.1	19668857	19668967	3754	3864	+	5	CNL-A
Medtr6g084360	Medtr6g084360.1	19669219	19669380	4116	4277	+	6	CNL-A
Medtr6g084360	Medtr6g084360.1	19669856	19670292	4753	5189	+	7	CNL-A
Medtr7g013560	Medtr7g013560.1	3494506	3497374	0	2868	-	2	CNL-C
Medtr7g013560	Medtr7g013560.1	3497460	3497506	2954	3000	-	1	CNL-C
Medtr7g021000	Medtr7g021000.1	4956124	4958666	0	2542	+	1	CNL-C
Medtr7g021000	Medtr7g021000.1	4958733	4959588	2609	3464	+	2	CNL-C
Medtr7g026250	Medtr7g026250.1	7214926	7215311	0	385	-	3	CNL-B
Medtr7g026250	Medtr7g026250.1	7215441	7217513	515	2587	-	2	CNL-B
Medtr7g026250	Medtr7g026250.1	7217587	7217914	2661	2988	-	1	CNL-B
Medtr7g037880	Medtr7g037880.1	10892764	10894538	0	1774	+	1	CNL-B
Medtr7g037880	Medtr7g037880.1	10894607	10895563	1843	2799	+	2	CNL-B
Medtr7g037880	Medtr7g037880.1	10895606	10895714	2842	2950	+	3	CNL-B
Medtr7g037880	Medtr7g037880.1	10895815	10896063	3051	3299	+	4	CNL-B
Medtr7g037880	Medtr7g037880.1	10896185	10896787	3421	4023	+	5	CNL-B
Medtr7g071940	Medtr7g071940.1	18940567	18943590	0	3023	+	1	CNL-C
Medtr7g078300	Medtr7g078300.1	21847022	21849583	0	2561	+	1	CNL-C
Medtr7g078640	Medtr7g078640.1	21995686	21997468	0	1782	+	1	CNL-C
Medtr7g078640	Medtr7g078640.1	21997568	21998320	1882	2634	+	2	CNL-C
Medtr7g078790	Medtr7g078790.1	22082073	22084821	0	2748	+	1	CNL-C
Medtr7g078790	Medtr7g078790.1	22085244	22085580	3171	3507	+	2	CNL-C
Medtr7g088290	Medtr7g088290.1	27173223	27175826	0	2603	+	1	CNL-B
Medtr7g088290	Medtr7g088290.1	27176318	27177151	3095	3928	+	2	CNL-B
Medtr7g088290	Medtr7g088290.1	27177249	27177605	4026	4382	+	3	CNL-B
Medtr7g088290	Medtr7g088290.1	27177805	27178284	4582	5061	+	4	CNL-B
Medtr7g088290	Medtr7g088290.1	27178445	27179338	5222	6115	+	5	CNL-B
Medtr7g088290	Medtr7g088290.1	27179430	27180063	6207	6840	+	6	CNL-B
Medtr7g088290	Medtr7g088290.1	27180747	27180835	7524	7612	+	7	CNL-B
Medtr7g088640	Medtr7g088640.1	27352007	27352729	0	722	-	6	CNL-B
Medtr7g088640	Medtr7g088640.1	27352830	27353158	823	1151	-	5	CNL-B
Medtr7g088640	Medtr7g088640.1	27353240	27353726	1233	1719	-	4	CNL-B
Medtr7g088640	Medtr7g088640.1	27353907	27354470	1900	2463	-	3	CNL-B
Medtr7g088640	Medtr7g088640.1	27354609	27355391	2602	3384	-	2	CNL-B
Medtr7g088640	Medtr7g088640.1	27355488	27358082	3481	6075	-	1	CNL-B
Medtr7g089080	Medtr7g089080.1	27597763	27597944	0	181	-	15	CNL-C
Medtr7g089080	Medtr7g089080.1	27597987	27598171	224	408	-	14	CNL-C
Medtr7g089080	Medtr7g089080.1	27598265	27598404	502	641	-	13	CNL-C
Medtr7g089080	Medtr7g089080.1	27598556	27598760	793	997	-	12	CNL-C
Medtr7g089080	Medtr7g089080.1	27598807	27599476	1044	1713	-	11	CNL-C
Medtr7g089080	Medtr7g089080.1	27599524	27599812	1761	2049	-	10	CNL-C
Medtr7g089080	Medtr7g089080.1	27599855	27600274	2092	2511	-	9	CNL-C
Medtr7g089080	Medtr7g089080.1	27600354	27600656	2591	2893	-	8	CNL-C
Medtr7g089080	Medtr7g089080.1	27600710	27600832	2947	3069	-	7	CNL-C
Medtr7g089080	Medtr7g089080.1	27600893	27600952	3130	3189	-	6	CNL-C
Medtr7g089080	Medtr7g089080.1	27602057	27602803	4294	5040	-	5	CNL-C
Medtr7g089080	Medtr7g089080.1	27602910	27603032	5147	5269	-	4	CNL-C
Medtr7g089080	Medtr7g089080.1	27603154	27603417	5391	5654	-	3	CNL-C
Medtr7g089080	Medtr7g089080.1	27603576	27603778	5813	6015	-	2	CNL-C
Medtr7g089080	Medtr7g089080.1	27604100	27604195	6337	6432	-	1	CNL-C
Medtr7g091110	Medtr7g091110.1	28687507	28687780	0	273	-	4	CNL-C
Medtr7g091110	Medtr7g091110.1	28688319	28688344	812	837	-	3	CNL-C
Medtr7g091110	Medtr7g091110.1	28688672	28689703	1165	2196	-	2	CNL-C
Medtr7g091110	Medtr7g091110.1	28689769	28691277	2262	3770	-	1	CNL-C
Medtr7g091140	Medtr7g091140.1	28698611	28698982	0	371	-	2	CNL-C
Medtr7g091140	Medtr7g091140.1	28699852	28702538	1241	3927	-	1	CNL-C
Medtr7g091190	Medtr7g091190.1	28718268	28718779	0	511	-	2	CNL-C
Medtr7g091190	Medtr7g091190.1	28719308	28721996	1040	3728	-	1	CNL-C
Medtr7g091200	Medtr7g091200.1	28722984	28723073	0	89	-	5	CNL-C
Medtr7g091200	Medtr7g091200.1	28723548	28723768	564	784	-	4	CNL-C
Medtr7g091200	Medtr7g091200.1	28723862	28724923	878	1939	-	3	CNL-C
Medtr7g091200	Medtr7g091200.1	28724967	28725699	1983	2715	-	2	CNL-C
Medtr7g091200	Medtr7g091200.1	28725759	28726505	2775	3521	-	1	CNL-C
Medtr8g011170	Medtr8g011170.1	1676734	1677190	0	456	-	3	CNL-C
Medtr8g011170	Medtr8g011170.1	1677238	1679439	504	2705	-	2	CNL-C
Medtr8g011170	Medtr8g011170.1	1679751	1679797	3017	3063	-	1	CNL-C
Medtr8g011180	Medtr8g011180.1	1681676	1684439	0	2763	-	2	CNL-C
Medtr8g011180	Medtr8g011180.1	1684704	1684797	3028	3121	-	1	CNL-C
Medtr8g011280	Medtr8g011280.1	1746667	1746713	0	46	+	1	CNL-C
Medtr8g011280	Medtr8g011280.1	1747707	1747839	1040	1172	+	2	CNL-C
Medtr8g011280	Medtr8g011280.1	1747908	1750388	1241	3721	+	3	CNL-C
Medtr8g011300	Medtr8g011300.1	1756382	1756504	0	122	+	1	CNL-C
Medtr8g011300	Medtr8g011300.1	1756619	1759494	237	3112	+	2	CNL-C
Medtr8g011300	Medtr8g011300.1	1759890	1759925	3508	3543	+	3	CNL-C
Medtr8g011300	Medtr8g011300.1	1760505	1760691	4123	4309	+	4	CNL-C
Medtr8g011300	Medtr8g011300.1	1760765	1760959	4383	4577	+	5	CNL-C
Medtr8g011300	Medtr8g011300.1	1761625	1761652	5243	5270	+	6	CNL-C
Medtr8g011550	Medtr8g011550.1	1907631	1908449	0	818	-	3	CNL-C
Medtr8g011550	Medtr8g011550.1	1908545	1910477	914	2846	-	2	CNL-C
Medtr8g011550	Medtr8g011550.1	1910594	1910640	2963	3009	-	1	CNL-C
Medtr8g011590	Medtr8g011590.1	1935779	1938274	0	2495	+	1	CNL-C
Medtr8g011600	Medtr8g011600.1	1939051	1939147	0	96	-	4	CNL-C
Medtr8g011600	Medtr8g011600.1	1939268	1940759	217	1708	-	3	CNL-C
Medtr8g011600	Medtr8g011600.1	1940804	1941696	1753	2645	-	2	CNL-C
Medtr8g011600	Medtr8g011600.1	1941790	1941836	2739	2785	-	1	CNL-C
Medtr8g011840	Medtr8g011840.1	2049938	2050015	0	77	-	6	CNL-C
Medtr8g011840	Medtr8g011840.1	2050572	2050627	634	689	-	5	CNL-C
Medtr8g011840	Medtr8g011840.1	2051488	2053547	1550	3609	-	4	CNL-C
Medtr8g011840	Medtr8g011840.1	2053602	2053969	3664	4031	-	3	CNL-C
Medtr8g011840	Medtr8g011840.1	2054048	2054291	4110	4353	-	2	CNL-C
Medtr8g011840	Medtr8g011840.1	2054426	2054472	4488	4534	-	1	CNL-C
Medtr8g018040	Medtr8g018040.1	3956695	3956764	0	69	-	7	CNL-A
Medtr8g018040	Medtr8g018040.1	3956935	3956998	240	303	-	6	CNL-A
Medtr8g018040	Medtr8g018040.1	3958424	3959244	1729	2549	-	5	CNL-A
Medtr8g018040	Medtr8g018040.1	3959303	3959925	2608	3230	-	4	CNL-A
Medtr8g018040	Medtr8g018040.1	3960106	3960411	3411	3716	-	3	CNL-A
Medtr8g018040	Medtr8g018040.1	3960513	3961554	3818	4859	-	2	CNL-A
Medtr8g018040	Medtr8g018040.1	3962116	3962165	5421	5470	-	1	CNL-A
Medtr8g038570	Medtr8g038570.1	9049037	9052774	0	3737	+	1	CNL-C
Medtr8g038590	Medtr8g038590.1	9064136	9067894	0	3758	+	1	CNL-C
Medtr8g079280	Medtr8g079280.1	22253099	22253748	0	649	+	1	CNL-A
Medtr8g079280	Medtr8g079280.1	22254236	22254639	1137	1540	+	2	CNL-A
Medtr8g079280	Medtr8g079280.1	22254730	22255091	1631	1992	+	3	CNL-A
Medtr8g079280	Medtr8g079280.1	22255392	22255663	2293	2564	+	4	CNL-A
Medtr8g079280	Medtr8g079280.1	22255771	22256546	2672	3447	+	5	CNL-A
Medtr8g079280	Medtr8g079280.1	22256587	22257576	3488	4477	+	6	CNL-A
Medtr8g079350	Medtr8g079350.1	22290166	22290625	0	459	+	1	CNL-A
Medtr8g079350	Medtr8g079350.1	22292186	22292589	2020	2423	+	2	CNL-A
Medtr8g079350	Medtr8g079350.1	22292680	22293041	2514	2875	+	3	CNL-A
Medtr8g079350	Medtr8g079350.1	22293353	22293603	3187	3437	+	4	CNL-A
Medtr8g079350	Medtr8g079350.1	22293702	22294525	3536	4359	+	5	CNL-A
Medtr8g079360	Medtr8g079360.1	22301589	22302194	0	605	+	1	CNL-A
Medtr8g079360	Medtr8g079360.1	22302733	22303136	1144	1547	+	2	CNL-A
Medtr8g079360	Medtr8g079360.1	22303274	22303635	1685	2046	+	3	CNL-A
Medtr8g079360	Medtr8g079360.1	22303775	22304040	2186	2451	+	4	CNL-A
Medtr8g079360	Medtr8g079360.1	22304163	22305057	2574	3468	+	5	CNL-A
Medtr8g079400	Medtr8g079400.1	22324291	22324789	0	498	+	1	CNL-A
Medtr8g079400	Medtr8g079400.1	22325334	22325737	1043	1446	+	2	CNL-A
Medtr8g079400	Medtr8g079400.1	22325874	22326235	1583	1944	+	3	CNL-A
Medtr8g079400	Medtr8g079400.1	22326381	22326646	2090	2355	+	4	CNL-A
Medtr8g079400	Medtr8g079400.1	22326764	22327674	2473	3383	+	5	CNL-A
Medtr8g079450	Medtr8g079450.1	22341103	22341679	0	576	+	1	CNL-A
Medtr8g079450	Medtr8g079450.1	22342253	22342656	1150	1553	+	2	CNL-A
Medtr8g079450	Medtr8g079450.1	22342794	22343155	1691	2052	+	3	CNL-A
Medtr8g079450	Medtr8g079450.1	22343294	22343559	2191	2456	+	4	CNL-A
Medtr8g079450	Medtr8g079450.1	22343683	22344473	2580	3370	+	5	CNL-A
Medtr8g079450	Medtr8g079450.1	22345053	22345364	3950	4261	+	6	CNL-A
Medtr8g079490	Medtr8g079490.1	22367341	22367941	0	600	+	1	CNL-A
Medtr8g079490	Medtr8g079490.1	22368622	22369025	1281	1684	+	2	CNL-A
Medtr8g079490	Medtr8g079490.1	22369096	22369452	1755	2111	+	3	CNL-A
Medtr8g079490	Medtr8g079490.1	22369516	22369828	2175	2487	+	4	CNL-A
Medtr8g079490	Medtr8g079490.1	22369958	22370772	2617	3431	+	5	CNL-A
Medtr8g081370	Medtr8g081370.1	22696456	22697214	0	758	+	1	CNL-C
Medtr8g081370	Medtr8g081370.1	22697273	22697638	817	1182	+	2	CNL-C
Medtr8g081370	Medtr8g081370.1	22697761	22698119	1305	1663	+	3	CNL-C
Medtr8g081370	Medtr8g081370.1	22698218	22699186	1762	2730	+	4	CNL-C
Medtr8g081370	Medtr8g081370.1	22699263	22700217	2807	3761	+	5	CNL-C
Medtr8g106550	Medtr8g106550.1	31852171	31852438	0	267	-	7	CNL-C
Medtr8g106550	Medtr8g106550.1	31852491	31852646	320	475	-	6	CNL-C
Medtr8g106550	Medtr8g106550.1	31852781	31853600	610	1429	-	5	CNL-C
Medtr8g106550	Medtr8g106550.1	31853667	31854739	1496	2568	-	4	CNL-C
Medtr8g106550	Medtr8g106550.1	31854812	31854895	2641	2724	-	3	CNL-C
Medtr8g106550	Medtr8g106550.1	31854958	31855847	2787	3676	-	2	CNL-C
Medtr8g106550	Medtr8g106550.1	31855907	31855972	3736	3801	-	1	CNL-C
Phvul.001G018800	Phvul.001G018800.1	1613891	1615547	0	1656	-	5	CNL-A
[truncated: 878 more rows]
